# Supplementary material for: Exploring the role of EBV in multiple sclerosis pathogenesis through EBV interactome
Source: Front Immunol. 2025 Apr 2;16:1557483. doi: 10.3389/fimmu.2025.1557483 (PMC11999961; doi:10.3389/fimmu.2025.1557483)
Supplement: Supplementary file 2 [file Table1.xlsx]

## Sheet: Foglio 1 - normalized_betweenne
normalized_betweenness
Betweenness.unDir	Eccentricity.unDir	name	selected	shared.name	Stress.unDir	Betweenness_Normalized
526904	0.25	BGLF4	false	BGLF4	19019158	1.08946
323058	0.25	BARF1	false	BARF1	24443986	0.667977
270971	0.25	BYRF1	false	BYRF1	10881182	0.560279
66086.4	0.25	BILF2	false	BILF2	7074584	0.136645
64304.6	0.2	BZLF2	false	BZLF2	2642232	0.132961
37444.2	0.25	BBLF4	false	BBLF4	1041250	0.0774223
30412.4	0.25	BALF1	false	BALF1	2113338	0.0628827
28958.1	0.25	GRB2	false	GRB2	2013776	0.0598757
27999.3	0.25	BPLF1	false	BPLF1	1700564	0.0578934
26893.3	0.25	SRC	false	SRC	2007622	0.0556065
26215.5	0.25	ATM	false	ATM	1629948	0.0542051
25828.3	0.25	STAT3	false	STAT3	1878004	0.0534044
24564.4	0.25	STAT1	false	STAT1	1834496	0.0507911
22672.3	0.25	BLRF2	false	BLRF2	1253044	0.0468788
18541.7	0.25	ESR1	false	ESR1	1358564	0.038338
17945.4	0.25	YWHAZ	false	YWHAZ	2691322	0.0371051
17481	0.2	FN1	false	FN1	1359432	0.0361449
16598.4	0.25	YWHAG	false	YWHAG	2505142	0.03432
15884.8	0.2	VCAM1	false	VCAM1	1099642	0.0328445
15543.6	0.25	YWHAQ	false	YWHAQ	2734170	0.0321391
15439.9	0.25	BaRF1	false	BaRF1	870162	0.0319246
15120.2	0.25	YWHAE	false	YWHAE	2592538	0.0312636
14104.6	0.25	SFN	false	SFN	2518828	0.0291637
14015.3	0.25	YWHAB	false	YWHAB	2455672	0.0289791
13905.1	0.25	BNRF1	false	BNRF1	1598010	0.0287511
13753.2	0.25	YWHAH	false	YWHAH	2386642	0.0284371
13602	0.2	EGFR	false	EGFR	741938	0.0281246
12898.3	0.2	B2M	false	B2M	712618	0.0266693
12059	0.2	VCP	false	VCP	739066	0.0249341
11919	0.2	ELAVL1	false	ELAVL1	748392	0.0246445
11880.8	0.2	CSNK2A1	false	CSNK2A1	881954	0.0245655
11790.6	0.25	BAG3	false	BAG3	568508	0.0243791
11569.3	0.25	MSN	false	MSN	758600	0.0239216
11366.6	0.2	CDK2	false	CDK2	792752	0.0235024
10039	0.25	UBC	false	UBC	647412	0.0207574
9769.95	0.2	ARHGEF4	false	ARHGEF4	725806	0.020201
9528.36	0.2	ITGA4	false	ITGA4	660508	0.0197015
9227.57	0.25	BILF1	false	BILF1	1164018	0.0190796
8681.05	0.2	LILRB1	false	LILRB1	588968	0.0179496
8546.43	0.2	KIR3DS1	false	KIR3DS1	541410	0.0176712
8513.48	0.25	BHRF1	false	BHRF1	839222	0.0176031
8507.76	0.25	BKRF1	false	BKRF1	1091020	0.0175912
8347.54	0.25	APP	false	APP	866668	0.01726
7607.31	0.2	TARS	false	TARS	427072	0.0157294
7595.3	0.25	EP300	false	EP300	760170	0.0157046
7542.17	0.25	EZR	false	EZR	674044	0.0155947
7141.93	0.2	PSMD4	false	PSMD4	444384	0.0147672
6863.81	0.25	BCRF1	false	BCRF1	488298	0.0141921
6578.96	0.2	CD8A	false	CD8A	433978	0.0136031
6310.26	0.25	LMP2	false	LMP2	588390	0.0130475
6273.13	0.2	LILRB2	false	LILRB2	358702	0.0129708
5993.44	0.2	SUMO2	false	SUMO2	378670	0.0123925
5753.43	0.2	BKRF3	false	BKRF3	112428	0.0118962
5733.7	0.2	BORF2	false	BORF2	39890	0.0118554
5702.89	0.25	UBD	false	UBD	510382	0.0117917
5581.9	0.2	TP53	false	TP53	498572	0.0115415
5541.43	0.25	CTNNB1	false	CTNNB1	253392	0.0114578
5027.04	0.2	PFAS	false	PFAS	480032	0.0103943
4982.29	0.2	SQSTM1	false	SQSTM1	427820	0.0103017
4670.09	0.2	SUMO1	false	SUMO1	407504	0.00965621
4313.31	0.25	TRIM28	false	TRIM28	356802	0.0089185
4304.18	0.2	TRIB3	false	TRIB3	222052	0.00889963
3925.5	0.25	BRCA1	false	BRCA1	253214	0.00811664
3674.41	0.2	GSK3B	false	GSK3B	204742	0.00759748
3653.82	0.25	BKRF2	false	BKRF2	411438	0.00755491
3506.03	0.2	IGF1R	false	IGF1R	281526	0.00724931
3506.03	0.2	TTN	false	TTN	281526	0.00724931
3171.9	0.2	HSPA5	false	HSPA5	154172	0.00655845
3093.4	0.333333	BcLF1	false	BcLF1	498780	0.00639614
2986.91	0.2	FLT1	false	FLT1	193004	0.00617596
2986.91	0.2	ROS1	false	ROS1	193004	0.00617596
2986.91	0.2	FGFR4	false	FGFR4	193004	0.00617596
2986.91	0.2	HLA-DMA	false	HLA-DMA	193004	0.00617596
2986.91	0.2	LY6G6F	false	LY6G6F	193004	0.00617596
2986.91	0.2	MUSK	false	MUSK	193004	0.00617596
2614.34	0.2	DSP	false	DSP	123560	0.00540558
2614.34	0.2	RIMBP3	false	RIMBP3	123560	0.00540558
2614.34	0.2	RIMBP3B	false	RIMBP3B	123560	0.00540558
2502.41	0.2	MACF1	false	MACF1	127538	0.00517415
2333.89	0.25	RAD23B	false	RAD23B	98044	0.00482572
2081.6	0.2	HSP90AA1	false	HSP90AA1	111980	0.00430405
2063.78	0.2	LYN	false	LYN	112270	0.00426723
2006.06	0.2	TEC	false	TEC	110508	0.00414787
2006.06	0.2	PRKAA1	false	PRKAA1	110508	0.00414787
2006.06	0.2	MYH9	false	MYH9	110508	0.00414787
2006.06	0.2	ABL2	false	ABL2	110508	0.00414787
2006.06	0.2	BTK	false	BTK	110508	0.00414787
2006.06	0.2	BLK	false	BLK	110508	0.00414787
2006.06	0.2	HNRNPA2B1	false	HNRNPA2B1	110508	0.00414787
2006.06	0.2	LCK	false	LCK	110508	0.00414787
2006.06	0.2	HCK	false	HCK	110508	0.00414787
2006.06	0.2	CSK	false	CSK	110508	0.00414787
2006.06	0.2	SHANK3	false	SHANK3	110508	0.00414787
2006.06	0.2	SH3RF3	false	SH3RF3	110508	0.00414787
2006.06	0.2	ABL1	false	ABL1	110508	0.00414787
2006.06	0.2	ITK	false	ITK	110508	0.00414787
2006.06	0.2	FYN	false	FYN	110508	0.00414787
2001.21	0.333333	BFLF2	false	BFLF2	479218	0.00413785
1627.26	0.2	HLA-DRA	false	HLA-DRA	82536	0.00336464
1514.55	0.2	VARS	false	VARS	77354	0.00313159
1514.33	0.25	HSPA4	false	HSPA4	85598	0.00313113
1483.75	0.2	TERF2	false	TERF2	143242	0.00306791
1483.75	0.2	TERF1	false	TERF1	143242	0.00306791
1409.66	0.25	BRRF2	false	BRRF2	566440	0.00291471
1190.15	0.25	RB1	false	RB1	181404	0.00246084
1083.93	0.2	HLA-C	false	HLA-C	91338	0.00224121
1017.01	0.25	RBL1	false	RBL1	147164	0.00210283
1004.39	0.25	BFRF3	false	BFRF3	584942	0.00207675
868.224	0.2	TAP2	false	TAP2	16368	0.0017952
817.578	0.25	BLLF1	false	BLLF1	567818	0.00169048
795.188	0.2	SMAD3	false	SMAD3	161396	0.00164419
780.57	0.2	NPM1	false	NPM1	50898	0.00161396
720.381	0.2	SIRT1	false	SIRT1	48004	0.00148951
712.316	0.2	HLA-DRB1	false	HLA-DRB1	16726	0.00147284
712.316	0.2	HLA-DRB3	false	HLA-DRB3	16726	0.00147284
712.316	0.2	HLA-DQB2	false	HLA-DQB2	16726	0.00147284
708.017	0.25	RBL2	false	RBL2	101456	0.00146395
621.577	0.25	SM spliced BSLF2+BMLF1	false	SM spliced BSLF2+BMLF1	146766	0.00128522
490.236	0.2	ATP1B1	false	ATP1B1	37250	0.00101365
462.04	0.25	BFRF1	false	BFRF1	333820	0.000955347
404.071	0.2	ARRB2	false	ARRB2	106278	0.000835485
396.425	0.2	BVRF2	false	BVRF2	41958	0.000819677
390.979	0.2	ARHGEF11	false	ARHGEF11	33134	0.000808415
390.979	0.2	FASLG	false	FASLG	33134	0.000808415
390.979	0.2	SRPK2	false	SRPK2	33134	0.000808415
390.979	0.2	EVL	false	EVL	33134	0.000808415
390.979	0.2	PDE4D	false	PDE4D	33134	0.000808415
390.979	0.2	WASF1	false	WASF1	33134	0.000808415
390.979	0.2	DIAPH1	false	DIAPH1	33134	0.000808415
384.446	0.25	CBX5	false	CBX5	15426	0.000794907
374.181	0.25	SPTAN1	false	SPTAN1	14418	0.000773683
357.884	0.2	NEDD8	false	NEDD8	53112	0.000739987
353.191	0.2	MEX3C	false	MEX3C	31078	0.000730284
353.191	0.2	FMNL1	false	FMNL1	31078	0.000730284
353.191	0.2	DAAM1	false	DAAM1	31078	0.000730284
353.191	0.2	MAP3K3	false	MAP3K3	31078	0.000730284
345.44	0.2	ADRB2	false	ADRB2	108112	0.000714255
248.014	0.2	PIK3R1	false	PIK3R1	7624	0.000512812
210.246	0.25	BCAR1	false	BCAR1	8342	0.00043472
166.685	0.2	BALF5	false	BALF5	8830	0.00034465
165.923	0.2	NECTIN4	false	NECTIN4	57444	0.000343075
165.923	0.2	CD4	false	CD4	57444	0.000343075
165.923	0.2	DSCAM	false	DSCAM	57444	0.000343075
165.923	0.2	CTLA4	false	CTLA4	57444	0.000343075
165.923	0.2	IGSF8	false	IGSF8	57444	0.000343075
165.923	0.2	NCR2	false	NCR2	57444	0.000343075
165.923	0.2	CD80	false	CD80	57444	0.000343075
165.923	0.2	KIR2DL3	false	KIR2DL3	57444	0.000343075
165.923	0.2	JAM3	false	JAM3	57444	0.000343075
165.923	0.2	SIRPB2	false	SIRPB2	57444	0.000343075
165.923	0.2	HLA-B	false	HLA-B	57444	0.000343075
165.923	0.2	CD200R1	false	CD200R1	57444	0.000343075
165.923	0.2	TCRA	false	TCRA	57444	0.000343075
165.923	0.2	HLA-A	false	HLA-A	57444	0.000343075
165.923	0.2	TCRB	false	TCRB	57444	0.000343075
165.923	0.2	MPZL1	false	MPZL1	57444	0.000343075
165.923	0.2	TRBC2	false	TRBC2	57444	0.000343075
165.923	0.2	SCN2B	false	SCN2B	57444	0.000343075
165.923	0.2	TREM2	false	TREM2	57444	0.000343075
165.923	0.2	VSTM2B	false	VSTM2B	57444	0.000343075
165.923	0.2	VSTM4	false	VSTM4	57444	0.000343075
165.923	0.2	GPA33	false	GPA33	57444	0.000343075
165.923	0.2	HEPACAM	false	HEPACAM	57444	0.000343075
165.923	0.2	MPZL3	false	MPZL3	57444	0.000343075
165.923	0.2	ICOS	false	ICOS	57444	0.000343075
165.923	0.2	TRGV3	false	TRGV3	57444	0.000343075
165.923	0.2	CD200R1L	false	CD200R1L	57444	0.000343075
145.391	0.2	ARHGEF38	false	ARHGEF38	5148	0.000300621
145.391	0.2	PLEC	false	PLEC	5148	0.000300621
145.391	0.2	TSG101	false	TSG101	5148	0.000300621
141.316	0.166667	HLA-DRB5	false	HLA-DRB5	16290	0.000292195
138.398	0.2	PKM	false	PKM	3754	0.000286161
138.398	0.2	NDUFA9	false	NDUFA9	3754	0.000286161
138.398	0.2	PAICS	false	PAICS	3754	0.000286161
94.2926	0.2	SH3GL2	false	SH3GL2	5202	0.000194966
63.4445	0.25	BMRF1	false	BMRF1	57214	0.000131182
50.9749	0.25	LMP1	false	LMP1	59838	0.000105399
50.0017	0.2	TUBB	false	TUBB	3158	0.000103387
31.5382	0.2	YLPM1	false	YLPM1	1464	6.52105e-05
31.5382	0.2	ENAH	false	ENAH	1464	6.52105e-05
18.5551	0.25	CUL3	false	CUL3	1102	3.83658e-05
14.5766	0.2	TK1	false	TK1	420	3.01397e-05
11.0601	0.2	HSPA8	false	HSPA8	564	2.28687e-05
6.57159	0.2	PSMD1	false	PSMD1	546	1.35879e-05
6.24177	0.2	LF1	false	LF1	956	1.29059e-05
6.24177	0.2	EBNA3C	false	EBNA3C	956	1.29059e-05
6.24177	0.2	BCRF2	false	BCRF2	956	1.29059e-05
6.24177	0.2	EBNA3B	false	EBNA3B	956	1.29059e-05
6.24177	0.2	BALF2	false	BALF2	956	1.29059e-05
6.24177	0.2	BBLF2-BBLF3	false	BBLF2-BBLF3	956	1.29059e-05
6.24177	0.2	BFRF2	false	BFRF2	956	1.29059e-05
6.24177	0.2	BcRF1	false	BcRF1	956	1.29059e-05
6.24177	0.2	A73	false	A73	956	1.29059e-05
6.24177	0.2	LF2	false	LF2	956	1.29059e-05
6.24177	0.2	BORF1	false	BORF1	956	1.29059e-05
6.24177	0.2	BOLF1	false	BOLF1	956	1.29059e-05
6.24177	0.2	BFLF1	false	BFLF1	956	1.29059e-05
6.24177	0.2	BRLF1	false	BRLF1	956	1.29059e-05
6.24177	0.2	BXLF1	false	BXLF1	956	1.29059e-05
6.24177	0.2	BdRF1	false	BdRF1	956	1.29059e-05
4.50255	0.2	BMF	false	BMF	234	9.30979e-06
4.50255	0.2	BAD	false	BAD	234	9.30979e-06
4.50255	0.2	BBC3	false	BBC3	234	9.30979e-06
4.50255	0.2	BAK1	false	BAK1	234	9.30979e-06
1.76845	0.2	BALF3	false	BALF3	18	3.65658e-06
1.15932	0.2	TRAC	false	TRAC	44	2.3971e-06
0	0.2	OMG	false	OMG	0	0
0	0.2	CELSR1	false	CELSR1	0	0
0	0.2	ARHGEF37	false	ARHGEF37	0	0
0	0.2	SH3TC1	false	SH3TC1	0	0
0	0.2	NCF1B	false	NCF1B	0	0
0	0.2	OR2B11	false	OR2B11	0	0
0	0.2	HAPLN4	false	HAPLN4	0	0
0	0.2	IGFN1	false	IGFN1	0	0
0	0.166667	PTS	false	PTS	0	0
0	0.2	CDK4	false	CDK4	0	0
0	0.2	USP39	false	USP39	0	0
0	0.2	PAK1	false	PAK1	0	0
0	0.2	PTCRA	false	PTCRA	0	0
0	0.2	PABPC1	false	PABPC1	0	0
0	0.2	NCL	false	NCL	0	0
0	0.2	HNRNPM	false	HNRNPM	0	0
0	0.2	CPNE7	false	CPNE7	0	0
0	0.2	LATS1	false	LATS1	0	0
0	0.2	PDPK1	false	PDPK1	0	0
0	0.2	KIT	false	KIT	0	0
0	0.2	HTATSF1	false	HTATSF1	0	0
0	0.2	KCNAB1	false	KCNAB1	0	0
0	0.2	CTTNBP2	false	CTTNBP2	0	0
0	0.2	PFKFB1	false	PFKFB1	0	0
0	0.2	TEK	false	TEK	0	0
0	0.2	MALT1	false	MALT1	0	0
0	0.2	PTPRR	false	PTPRR	0	0
0	0.2	CTDP1	false	CTDP1	0	0
0	0.2	TIMM9	false	TIMM9	0	0
0	0.2	SKA2	false	SKA2	0	0
0	0.2	HMCN2	false	HMCN2	0	0
0	0.2	IGDCC4	false	IGDCC4	0	0
0	0.166667	CD302	false	CD302	0	0
0	0.166667	KLRF1	false	KLRF1	0	0
0	0.166667	PKD1L2	false	PKD1L2	0	0
0	0.166667	CD207	false	CD207	0	0
0	0.166667	CLEC4F	false	CLEC4F	0	0
0	0.2	CABLES2	false	CABLES2	0	0
0	0.2	GAK	false	GAK	0	0
0	0.2	CCNF	false	CCNF	0	0
0	0.2	PRKAR1B	false	PRKAR1B	0	0
0	0.2	CCNL2	false	CCNL2	0	0
0	0.2	CCNI	false	CCNI	0	0
0	0.2	FGFR3	false	FGFR3	0	0
0	0.2	CCNO	false	CCNO	0	0
0	0.2	SGK2	false	SGK2	0	0
0	0.2	PRKAR2B	false	PRKAR2B	0	0
0	0.2	CABLES1	false	CABLES1	0	0
0	0.2	SGK3	false	SGK3	0	0
0	0.2	DAPK2	false	DAPK2	0	0
0	0.2	MYBPC1	false	MYBPC1	0	0
0	0.2	CD48	false	CD48	0	0
0	0.2	HLA-E	false	HLA-E	0	0
0	0.2	CD244	false	CD244	0	0
0	0.2	CTR9	false	CTR9	0	0
0	0.2	SORBS1	false	SORBS1	0	0
0	0.2	DNMT3B	false	DNMT3B	0	0
0	0.2	DLG1	false	DLG1	0	0
0	0.2	STAM	false	STAM	0	0
0	0.2	PFN2	false	PFN2	0	0
0	0.2	STAM2	false	STAM2	0	0
0	0.2	DST	false	DST	0	0
0	0.2	CASK	false	CASK	0	0
0	0.2	HERC2	false	HERC2	0	0
0	0.2	PSTPIP1	false	PSTPIP1	0	0
0	0.2	COPB1	false	COPB1	0	0
0	0.2	RPS6KB1	false	RPS6KB1	0	0
0	0.2	PRKCB	false	PRKCB	0	0
0	0.2	IKBKB	false	IKBKB	0	0
0	0.2	LRRK2	false	LRRK2	0	0
0	0.2	HIST1H3A	false	HIST1H3A	0	0
0	0.2	HIST3H3	false	HIST3H3	0	0
0	0.2	MAPK8	false	MAPK8	0	0
0	0.2	EPN1	false	EPN1	0	0
0	0.2	ATXN3	false	ATXN3	0	0
0	0.2	USP8	false	USP8	0	0
0	0.2	ATXN2L	false	ATXN2L	0	0
0	0.2	IGF2BP3	false	IGF2BP3	0	0
0	0.2	TJP1	false	TJP1	0	0
0	0.2	CAMK1D	false	CAMK1D	0	0
0	0.2	SBK1	false	SBK1	0	0
0	0.2	PXK	false	PXK	0	0
0	0.2	AAK1	false	AAK1	0	0
0	0.2	TRIB2	false	TRIB2	0	0
0	0.2	KIR2DS2	false	KIR2DS2	0	0
0	0.2	KIR2DL1	false	KIR2DL1	0	0
0	0.2	KIR2DL2	false	KIR2DL2	0	0
0	0.2	C17orf99	false	C17orf99	0	0
0	0.2	NFKB1	false	NFKB1	0	0
0	0.2	PTK2B	false	PTK2B	0	0
0	0.2	KDR	false	KDR	0	0
0	0.2	INSR	false	INSR	0	0
0	0.2	EPHB1	false	EPHB1	0	0
0	0.2	EPHB4	false	EPHB4	0	0
0	0.2	FRK	false	FRK	0	0
0	0.2	CDKL1	false	CDKL1	0	0
0	0.2	IRAK3	false	IRAK3	0	0
0	0.2	EPHA8	false	EPHA8	0	0
0	0.2	EPHA7	false	EPHA7	0	0
0	0.2	IL20RA	false	IL20RA	0	0
0	0.2	CUL1	false	CUL1	0	0
0	0.2	MYC	false	MYC	0	0
0	0.2	KIR2DL5A	false	KIR2DL5A	0	0
0	0.2	KIR2DS4	false	KIR2DS4	0	0
0	0.2	CD200	false	CD200	0	0
0	0.2	CEACAM18	false	CEACAM18	0	0
0	0.2	CD79B	false	CD79B	0	0
0	0.2	SIRPB1	false	SIRPB1	0	0
0	0.2	CD2	false	CD2	0	0
0	0.2	NECTIN1	false	NECTIN1	0	0
0	0.2	CEACAM1	false	CEACAM1	0	0
0	0.2	MDM2	false	MDM2	0	0
0	0.2	HOXB2	false	HOXB2	0	0
0	0.2	WDFY1	false	WDFY1	0	0
0	0.2	TNRC18	false	TNRC18	0	0
0	0.2	PLEKHO2	false	PLEKHO2	0	0
0	0.2	PCLO	false	PCLO	0	0
0	0.2	MUM1L1	false	MUM1L1	0	0
0	0.2	TDRD10	false	TDRD10	0	0
0	0.2	CXCL6	false	CXCL6	0	0
0	0.2	RERE	false	RERE	0	0
0	0.2	ADAMTSL1	false	ADAMTSL1	0	0
0	0.2	INF2	false	INF2	0	0
0	0.2	MAPKAPK3	false	MAPKAPK3	0	0
0	0.2	NFATC4	false	NFATC4	0	0
0	0.2	DYRK1A	false	DYRK1A	0	0
0	0.2	PHLPP1	false	PHLPP1	0	0
0	0.2	REPS1	false	REPS1	0	0
0	0.2	DICER1	false	DICER1	0	0
0	0.2	PSMD9	false	PSMD9	0	0
0	0.2	BCL2L1	false	BCL2L1	0	0
0	0.2	NUB1	false	NUB1	0	0
0	0.2	IGSF9	false	IGSF9	0	0
0	0.2	PRNP	false	PRNP	0	0
0	0.2	IGSF9B	false	IGSF9B	0	0
0	0.2	G3BP1	false	G3BP1	0	0
0	0.2	NTRK1	false	NTRK1	0	0
0	0.2	GAB2	false	GAB2	0	0
0	0.2	RPS6KA3	false	RPS6KA3	0	0
0	0.2	BMPR1A	false	BMPR1A	0	0
0	0.2	MAP3K4	false	MAP3K4	0	0
0	0.2	RPS6KA2	false	RPS6KA2	0	0
0	0.2	MAP3K14	false	MAP3K14	0	0
0	0.2	PSG11	false	PSG11	0	0
0	0.2	ITPR3	false	ITPR3	0	0
0	0.2	NOXA1	false	NOXA1	0	0
0	0.2	ARHGAP27	false	ARHGAP27	0	0
0	0.2	NCF1C	false	NCF1C	0	0
0	0.2	ARHGAP9	false	ARHGAP9	0	0
0	0.2	PFN4	false	PFN4	0	0
0	0.2	PPL	false	PPL	0	0
0	0.2	PACSIN1	false	PACSIN1	0	0
0	0.2	SHANK1	false	SHANK1	0	0
0	0.2	AHCY	false	AHCY	0	0
0	0.2	ABCG4	false	ABCG4	0	0
0	0.2	ABCD2	false	ABCD2	0	0
0	0.2	ABCG8	false	ABCG8	0	0
0	0.2	ABCB8	false	ABCB8	0	0
0	0.2	ABCB1	false	ABCB1	0	0
0	0.2	ABCC12	false	ABCC12	0	0
0	0.2	ABCB10	false	ABCB10	0	0
0	0.2	ABCC11	false	ABCC11	0	0
0	0.2	SPTBN5	false	SPTBN5	0	0
0	0.2	CHL1	false	CHL1	0	0
0	0.2	DSCAML1	false	DSCAML1	0	0
0	0.2	SDK2	false	SDK2	0	0
0	0.2	CNTN6	false	CNTN6	0	0
0	0.2	NPTN	false	NPTN	0	0
0	0.2	SPACA5	false	SPACA5	0	0
0	0.2	CADM4	false	CADM4	0	0
0	0.2	PXDNL	false	PXDNL	0	0
0	0.2	LYZL4	false	LYZL4	0	0
0	0.2	LYZL1	false	LYZL1	0	0
0	0.166667	CLEC7A	false	CLEC7A	0	0
0	0.166667	COLEC11	false	COLEC11	0	0
0	0.2	TSSK3	false	TSSK3	0	0
0	0.2	CSNK1G2	false	CSNK1G2	0	0
0	0.2	C3orf58	false	C3orf58	0	0
0	0.2	CKS1B	false	CKS1B	0	0
0	0.2	SEPHS2	false	SEPHS2	0	0
0	0.2	BCL2L14	false	BCL2L14	0	0
0	0.2	BCL2A1	false	BCL2A1	0	0
0	0.2	HSPG2	false	HSPG2	0	0
0	0.2	MAP3K7	false	MAP3K7	0	0
0	0.2	ERBB3	false	ERBB3	0	0
0	0.2	GUCY2F	false	GUCY2F	0	0
0	0.2	LILRA1	false	LILRA1	0	0
0	0.2	PTPRB	false	PTPRB	0	0
0	0.2	CHRNA1	false	CHRNA1	0	0
0	0.2	SEMA3D	false	SEMA3D	0	0
0	0.2	PTPRF	false	PTPRF	0	0
0	0.2	FTHL17	false	FTHL17	0	0
0	0.2	PLK1	false	PLK1	0	0
0	0.2	CHUK	false	CHUK	0	0
0	0.2	IRAK1	false	IRAK1	0	0
0	0.2	CD7	false	CD7	0	0
0	0.2	CSNK1E	false	CSNK1E	0	0
0	0.2	STK3	false	STK3	0	0
0	0.2	RPS6KA6	false	RPS6KA6	0	0
0	0.2	SCYL3	false	SCYL3	0	0
0	0.2	PDIK1L	false	PDIK1L	0	0
0	0.2	CSNK1G1	false	CSNK1G1	0	0
0	0.2	CSNK1A1L	false	CSNK1A1L	0	0
0	0.2	DCLK2	false	DCLK2	0	0
0	0.2	FAM69C	false	FAM69C	0	0
0	0.2	PRKD3	false	PRKD3	0	0
0	0.2	HIPK3	false	HIPK3	0	0
0	0.2	MAP3K8	false	MAP3K8	0	0
0	0.2	STK11	false	STK11	0	0
0	0.2	RAET1G	false	RAET1G	0	0
0	0.2	YY1	false	YY1	0	0
0	0.2	AP2A1	false	AP2A1	0	0
0	0.2	LIMK1	false	LIMK1	0	0
0	0.2	SUB1	false	SUB1	0	0
0	0.2	PRKAA2	false	PRKAA2	0	0
0	0.2	PRKD1	false	PRKD1	0	0
0	0.2	STK26	false	STK26	0	0
0	0.2	MAP2K2	false	MAP2K2	0	0
0	0.2	PTPRJ	false	PTPRJ	0	0
0	0.2	KIR3DL1	false	KIR3DL1	0	0
0	0.2	ABCC8	false	ABCC8	0	0
0	0.2	ABCC10	false	ABCC10	0	0
0	0.2	ABCB4	false	ABCB4	0	0
0	0.2	ABCC3	false	ABCC3	0	0
0	0.2	ABCB11	false	ABCB11	0	0
0	0.2	ABCC6	false	ABCC6	0	0
0	0.2	ABCC1	false	ABCC1	0	0
0	0.2	ABCC9	false	ABCC9	0	0
0	0.2	CSNK1A1	false	CSNK1A1	0	0
0	0.2	ACTN1	false	ACTN1	0	0
0	0.2	UBL4B	false	UBL4B	0	0
0	0.2	RPS27A	false	RPS27A	0	0
0	0.2	CD8B	false	CD8B	0	0
0	0.2	CD84	false	CD84	0	0
0	0.2	CXADR	false	CXADR	0	0
0	0.166667	CD69	false	CD69	0	0
0	1	SNX30	false	SNX30	0	0
0	1	BXLF2	false	BXLF2	0	0
0	0.166667	GLYATL2	false	GLYATL2	0	0
0	0.2	UBQLN4	false	UBQLN4	0	0
0	0.2	UBQLN3	false	UBQLN3	0	0
0	0.2	ZNF185	false	ZNF185	0	0
0	0.2	ARHGEF19	false	ARHGEF19	0	0
0	0.2	FCHSD2	false	FCHSD2	0	0
0	0.2	SFMBT2	false	SFMBT2	0	0
0	0.2	SPATA13	false	SPATA13	0	0
0	0.2	MCF2L	false	MCF2L	0	0
0	0.2	MPP4	false	MPP4	0	0
0	0.2	ARHGEF16	false	ARHGEF16	0	0
0	0.2	FNBP1L	false	FNBP1L	0	0
0	0.2	TDRD6	false	TDRD6	0	0
0	0.2	ARHGEF26	false	ARHGEF26	0	0
0	0.2	SCYL1	false	SCYL1	0	0
0	0.2	CAMKV	false	CAMKV	0	0
0	0.2	SHF	false	SHF	0	0
0	0.2	SGK494	false	SGK494	0	0
0	0.2	NEK3	false	NEK3	0	0
0	0.2	STK31	false	STK31	0	0
0	0.2	RPS6KC1	false	RPS6KC1	0	0
0	0.2	NRBP2	false	NRBP2	0	0
0	0.2	STMN4	false	STMN4	0	0
0	0.2	SKP1	false	SKP1	0	0
0	0.2	HMCN1	false	HMCN1	0	0
0	0.166667	MRC1	false	MRC1	0	0
0	0.166667	PLA2R1	false	PLA2R1	0	0
0	0.166667	REG4	false	REG4	0	0
0	0.166667	CLEC4C	false	CLEC4C	0	0
0	0.166667	MRC2	false	MRC2	0	0
0	0.166667	LY75	false	LY75	0	0
0	0.2	XPO5	false	XPO5	0	0
0	0.2	GTF3C1	false	GTF3C1	0	0
0	0.2	GRK2	false	GRK2	0	0
0	0.2	OBSCN	false	OBSCN	0	0
0	0.2	STK4	false	STK4	0	0
0	0.2	PRKCD	false	PRKCD	0	0
0	0.2	FCRLA	false	FCRLA	0	0
0	0.2	NCR1	false	NCR1	0	0
0	0.2	INSRR	false	INSRR	0	0
0	0.2	BID	false	BID	0	0
0	0.2	RPS6KA1	false	RPS6KA1	0	0
0	0.2	PRKCA	false	PRKCA	0	0
0	0.2	CDK1	false	CDK1	0	0
0	0.2	MAPK1	false	MAPK1	0	0
0	0.2	MAPK3	false	MAPK3	0	0
0	0.2	AKT1	false	AKT1	0	0
0	0.2	CSNK2A2	false	CSNK2A2	0	0
0	0.2	MAPK14	false	MAPK14	0	0
0	0.2	CDK9	false	CDK9	0	0
0	0.2	IL1RAPL1	false	IL1RAPL1	0	0
0	0.2	LILRA5	false	LILRA5	0	0
0	0.2	KIR2DL5B	false	KIR2DL5B	0	0
0	0.2	CD300LG	false	CD300LG	0	0
0	0.2	ABCC4	false	ABCC4	0	0
0	0.2	SH3GL3	false	SH3GL3	0	0
0	0.2	TOM1L2	false	TOM1L2	0	0
0	0.2	VPREB3	false	VPREB3	0	0
0	0.2	VSIG8	false	VSIG8	0	0
0	0.2	GRK5	false	GRK5	0	0
0	0.2	APC	false	APC	0	0
0	0.2	SP1	false	SP1	0	0
0	0.2	KIR2DS3	false	KIR2DS3	0	0
0	0.2	CCNC	false	CCNC	0	0
0	0.2	IGSF1	false	IGSF1	0	0
0	0.2	ICAM1	false	ICAM1	0	0
0	0.2	PRSS3	false	PRSS3	0	0
0	0.2	JAK1	false	JAK1	0	0
0	0.2	IL1R2	false	IL1R2	0	0
0	0.2	MAPK8IP2	false	MAPK8IP2	0	0
0	0.2	VAV2	false	VAV2	0	0
0	0.2	SNRPF	false	SNRPF	0	0
0	0.2	VAV3	false	VAV3	0	0
0	0.2	ATXN2	false	ATXN2	0	0
0	0.2	ARHGEF7	false	ARHGEF7	0	0
0	0.2	NCK2	false	NCK2	0	0
0	0.2	PFN1	false	PFN1	0	0
0	0.2	SUPT5H	false	SUPT5H	0	0
0	0.2	KIR3DL2	false	KIR3DL2	0	0
0	0.2	UIMC1	false	UIMC1	0	0
0	0.2	ATXN7	false	ATXN7	0	0
0	0.2	GSK3A	false	GSK3A	0	0
0	0.2	MAP3K2	false	MAP3K2	0	0
0	0.2	NEK6	false	NEK6	0	0
0	0.2	HLA-G	false	HLA-G	0	0
0	0.2	SLAMF8	false	SLAMF8	0	0
0	0.2	MAP3K1	false	MAP3K1	0	0
0	0.2	IRS2	false	IRS2	0	0
0	0.2	BMPR2	false	BMPR2	0	0
0	0.2	BARD1	false	BARD1	0	0
0	0.2	IRS1	false	IRS1	0	0
0	0.2	BLNK	false	BLNK	0	0
0	0.2	LRP1	false	LRP1	0	0
0	0.2	KAT5	false	KAT5	0	0
0	0.2	HERC2P3	false	HERC2P3	0	0
0	0.2	SNRPGP15	false	SNRPGP15	0	0
0	0.2	SNRPG	false	SNRPG	0	0
0	0.2	RUNX1T1	false	RUNX1T1	0	0
0	0.2	SSH2	false	SSH2	0	0
0	0.2	TRIP10	false	TRIP10	0	0
0	0.2	EPS8L1	false	EPS8L1	0	0
0	0.2	TDRD15	false	TDRD15	0	0
0	0.2	EPS8L3	false	EPS8L3	0	0
0	0.2	L3MBTL3	false	L3MBTL3	0	0
0	0.2	AHI1	false	AHI1	0	0
0	0.2	BAIAP2L2	false	BAIAP2L2	0	0
0	0.2	BAHCC1	false	BAHCC1	0	0
0	0.2	EPS8L2	false	EPS8L2	0	0
0	0.2	PWWP2A	false	PWWP2A	0	0
0	0.2	MPP7	false	MPP7	0	0
0	0.2	MARCKS	false	MARCKS	0	0
0	0.2	RPL8	false	RPL8	0	0
0	0.2	GLIS3	false	GLIS3	0	0
0	0.2	SFMBT1	false	SFMBT1	0	0
0	0.2	L3MBTL4	false	L3MBTL4	0	0
0	0.2	RIMBP2	false	RIMBP2	0	0
0	0.2	SCMH1	false	SCMH1	0	0
0	0.2	PTPRU	false	PTPRU	0	0
0	0.166667	CLEC1B	false	CLEC1B	0	0
0	0.166667	BCAN	false	BCAN	0	0
0	0.166667	CLEC17A	false	CLEC17A	0	0
0	0.166667	CLEC4E	false	CLEC4E	0	0
0	0.166667	CLEC4D	false	CLEC4D	0	0
0	0.166667	CLEC4A	false	CLEC4A	0	0
0	0.166667	CLEC10A	false	CLEC10A	0	0
0	0.166667	CLEC9A	false	CLEC9A	0	0
0	0.166667	PRG2	false	PRG2	0	0
0	0.2	PPBP	false	PPBP	0	0
0	0.2	TDRD5	false	TDRD5	0	0
0	0.2	SPIN4	false	SPIN4	0	0
0	0.2	NAA38	false	NAA38	0	0
0	0.2	LSM 6,00	false	6	0	0
0	0.2	BALF4	false	BALF4	0	0
0	0.2	CDK5	false	CDK5	0	0
0	0.2	SPTBN2	false	SPTBN2	0	0
0	0.2	SPTBN4	false	SPTBN4	0	0
0	0.2	ANKUB1	false	ANKUB1	0	0
0	0.2	Q6P2N6	false	Q6P2N6	0	0
0	0.2	MEF2C	false	MEF2C	0	0
0	0.2	PTPN7	false	PTPN7	0	0
0	0.2	MEF2A	false	MEF2A	0	0
0	0.2	ARHGAP32	false	ARHGAP32	0	0
0	0.2	PRMT2	false	PRMT2	0	0
0	0.2	NCKIPSD	false	NCKIPSD	0	0
0	0.2	ASAP2	false	ASAP2	0	0
0	0.2	DOCK3	false	DOCK3	0	0
0	0.2	SH3GLB1	false	SH3GLB1	0	0
0	0.2	FYB	false	FYB	0	0
0	0.2	NEDD9	false	NEDD9	0	0
0	0.2	DOCK1	false	DOCK1	0	0
0	0.2	CD2AP	false	CD2AP	0	0
0	0.2	ASAP1	false	ASAP1	0	0
0	0.2	ARHGEF6	false	ARHGEF6	0	0
0	0.2	EFS	false	EFS	0	0
0	0.2	TP53BP2	false	TP53BP2	0	0
0	0.2	PKMYT1	false	PKMYT1	0	0
0	0.2	LRRK1	false	LRRK1	0	0
0	0.2	MAPK15	false	MAPK15	0	0
0	0.2	CD79A	false	CD79A	0	0
0	0.2	CEACAM6	false	CEACAM6	0	0
0	0.2	TGFBR1	false	TGFBR1	0	0
0	0.2	HNRNPA3	false	HNRNPA3	0	0
0	0.2	SPTA1	false	SPTA1	0	0
0	0.2	MYBPC3	false	MYBPC3	0	0
0	0.2	MAPKAPK2	false	MAPKAPK2	0	0
0	0.2	LYZL2	false	LYZL2	0	0
0	0.2	ADGRA2	false	ADGRA2	0	0
0	0.2	PDGFRA	false	PDGFRA	0	0
0	0.2	SBK3	false	SBK3	0	0
0	0.2	CXorf36	false	CXorf36	0	0
0	0.2	RPS6KL1	false	RPS6KL1	0	0
0	0.2	MILR1	false	MILR1	0	0
0	0.2	EIF4A3	false	EIF4A3	0	0
0	0.2	MAP2K7	false	MAP2K7	0	0
0	0.2	MAPKAPK5	false	MAPKAPK5	0	0
0	0.2	MERTK	false	MERTK	0	0
0	0.2	CIT	false	CIT	0	0
0	0.166667	HLA-DMB	false	HLA-DMB	0	0
0	0.2	BCL2L13	false	BCL2L13	0	0
0	0.2	UHRF1	false	UHRF1	0	0
0	0.2	PRKAB2	false	PRKAB2	0	0
0	0.2	ARAF	false	ARAF	0	0
0	0.2	DAPK3	false	DAPK3	0	0
0	0.2	DAPK1	false	DAPK1	0	0
0	0.2	CCNT1	false	CCNT1	0	0
0	0.2	CCNA1	false	CCNA1	0	0
0	0.2	MMS19	false	MMS19	0	0
0	0.2	NOTCH1	false	NOTCH1	0	0
0	0.2	CDKN2A	false	CDKN2A	0	0
0	0.2	EPHA5	false	EPHA5	0	0
0	0.2	NEK4	false	NEK4	0	0
0	0.2	NPR 1,00	false	1	0	0
0	0.2	MYLK3	false	MYLK3	0	0
0	0.2	MYLK4	false	MYLK4	0	0
0	0.2	TTBK1	false	TTBK1	0	0
0	0.2	ACVR2B	false	ACVR2B	0	0
0	0.2	TBCK	false	TBCK	0	0
0	0.2	PIM3	false	PIM3	0	0
0	0.2	WEE2	false	WEE2	0	0
0	0.2	NEK5	false	NEK5	0	0
0	0.2	MGMT	false	MGMT	0	0
0	0.2	TAP1	false	TAP1	0	0
0	0.2	BMX	false	BMX	0	0
0	0.2	AXL	false	AXL	0	0
0	0.2	FGFR1	false	FGFR1	0	0
0	0.2	TYK2	false	TYK2	0	0
0	0.2	C3	false	C3	0	0
0	0.166667	VCAN	false	VCAN	0	0
0	0.2	KIR2DS1	false	KIR2DS1	0	0
0	0.2	CCNI2	false	CCNI2	0	0
0	0.2	H2AFX	false	H2AFX	0	0
0	0.2	MAPK4	false	MAPK4	0	0
0	0.2	CSNK1G3	false	CSNK1G3	0	0
0	0.2	COQ8A	false	COQ8A	0	0
0	0.2	PSKH2	false	PSKH2	0	0
0	0.2	GRK1	false	GRK1	0	0
0	0.2	HIPK4	false	HIPK4	0	0
0	0.2	NEK7	false	NEK7	0	0
0	0.2	MINK1	false	MINK1	0	0
0	0.2	STKLD1	false	STKLD1	0	0
0	0.2	CDKL2	false	CDKL2	0	0
0	0.2	MAK	false	MAK	0	0
0	0.2	ULK4	false	ULK4	0	0
0	0.2	LSAMP	false	LSAMP	0	0
0	0.2	CCNB2	false	CCNB2	0	0
0	0.2	NEK8	false	NEK8	0	0
0	0.2	PRKCH	false	PRKCH	0	0
0	0.2	SIK1	false	SIK1	0	0
0	0.2	PAK3	false	PAK3	0	0
0	0.2	MAP3K10	false	MAP3K10	0	0
0	0.2	ULK1	false	ULK1	0	0
0	0.2	RPS6KA4	false	RPS6KA4	0	0
0	0.2	ULK2	false	ULK2	0	0
0	0.166667	HLA-DOB	false	HLA-DOB	0	0
0	0.166667	HLA-DOA	false	HLA-DOA	0	0
0	0.2	TAPBPL	false	TAPBPL	0	0
0	0.2	KALRN	false	KALRN	0	0
0	0.2	CLMP	false	CLMP	0	0
0	0.2	IZUMO1	false	IZUMO1	0	0
0	0.2	ROR2	false	ROR2	0	0
0	0.2	LILRB4	false	LILRB4	0	0
0	0.2	IGSF21	false	IGSF21	0	0
0	0.2	TARM1	false	TARM1	0	0
0	0.2	SLAMF9	false	SLAMF9	0	0
0	0.2	BOK	false	BOK	0	0
0	0.2	FCGR1B	false	FCGR1B	0	0
0	0.2	PKN3	false	PKN3	0	0
0	0.2	SIGLEC6	false	SIGLEC6	0	0
0	0.2	LILRB5	false	LILRB5	0	0
0	0.2	PSG2	false	PSG2	0	0
0	0.2	SYK	false	SYK	0	0
0	0.2	TMIGD2	false	TMIGD2	0	0
0	0.2	CCNG1	false	CCNG1	0	0
0	0.2	CSNK1D	false	CSNK1D	0	0
0	0.2	PRKACA	false	PRKACA	0	0
0	0.2	GAPDH	false	GAPDH	0	0
0	0.2	IRS4	false	IRS4	0	0
0	0.2	EPS15	false	EPS15	0	0
0	0.2	SNRPD2	false	SNRPD2	0	0
0	0.2	TP53BP1	false	TP53BP1	0	0
0	0.2	SRSF1	false	SRSF1	0	0
0	0.2	NONO	false	NONO	0	0
0	0.2	AMPH	false	AMPH	0	0
0	0.2	VHL	false	VHL	0	0
0	0.2	FAM69B	false	FAM69B	0	0
0	0.2	EPHA10	false	EPHA10	0	0
0	0.2	ACVR1C	false	ACVR1C	0	0
0	0.2	PKDCC	false	PKDCC	0	0
0	0.2	IRAK4	false	IRAK4	0	0
0	0.2	SRMS	false	SRMS	0	0
0	0.2	TNK2	false	TNK2	0	0
0	0.2	RASA1	false	RASA1	0	0
0	0.2	NUMA1	false	NUMA1	0	0
0	0.2	PLCG2	false	PLCG2	0	0
0	0.2	YES1	false	YES1	0	0
0	0.2	CTTN	false	CTTN	0	0
0	0.2	SH3KBP1	false	SH3KBP1	0	0
0	0.2	ERBB4	false	ERBB4	0	0
0	0.166667	UNG	false	UNG	0	0
0	0.2	CNTD1	false	CNTD1	0	0
0	0.2	STK32C	false	STK32C	0	0
0	0.2	PRKX	false	PRKX	0	0
0	0.2	SCYL2	false	SCYL2	0	0
0	0.2	TESK2	false	TESK2	0	0
0	0.2	DCLK1	false	DCLK1	0	0
0	0.2	LAMTOR2	false	LAMTOR2	0	0
0	0.2	OTOR	false	OTOR	0	0
0	0.2	GEMIN7	false	GEMIN7	0	0
0	0.2	MBD5	false	MBD5	0	0
0	0.2	CDKL4	false	CDKL4	0	0
0	0.2	HAPLN2	false	HAPLN2	0	0
0	0.2	LAIR2	false	LAIR2	0	0
0	0.2	MARK4	false	MARK4	0	0
0	0.2	CCND2	false	CCND2	0	0
0	0.2	MARK3	false	MARK3	0	0
0	0.2	MYBPC2	false	MYBPC2	0	0
0	0.2	MTA2	false	MTA2	0	0
0	0.2	RPL27	false	RPL27	0	0
0	0.2	BIN1	false	BIN1	0	0
0	0.2	SORBS2	false	SORBS2	0	0
0	0.2	HDAC1	false	HDAC1	0	0
0	0.2	HSP90AB1	false	HSP90AB1	0	0
0	0.2	LSM 5,00	false	5	0	0
0	0.2	LSM14B	false	LSM14B	0	0
0	0.2	MUM1	false	MUM1	0	0
0	0.2	HERVK_113	false	HERVK_113	0	0
0	0.2	RNF17	false	RNF17	0	0
0	0.2	PWWP2B	false	PWWP2B	0	0
0	0.2	SCML2	false	SCML2	0	0
0	0.2	PRKACB	false	PRKACB	0	0
0	0.2	RGS9BP	false	RGS9BP	0	0
0	0.2	STX1B	false	STX1B	0	0
0	0.2	CNTN5	false	CNTN5	0	0
0	0.2	SIGLEC9	false	SIGLEC9	0	0
0	0.2	PTK6	false	PTK6	0	0
0	0.2	PAK4	false	PAK4	0	0
0	0.2	EPHA4	false	EPHA4	0	0
0	0.2	EPHA3	false	EPHA3	0	0
0	0.2	CAMKK2	false	CAMKK2	0	0
0	0.2	CAB39	false	CAB39	0	0
0	0.2	ISG15	false	ISG15	0	0
0	0.2	TAPBP	false	TAPBP	0	0
0	0.2	LMTK3	false	LMTK3	0	0
0	0.2	MAP3K19	false	MAP3K19	0	0
0	0.2	NEK10	false	NEK10	0	0
0	0.2	STK32B	false	STK32B	0	0
0	0.2	TEX14	false	TEX14	0	0
0	0.2	PDPK2P	false	PDPK2P	0	0
0	0.2	STK33	false	STK33	0	0
0	0.2	STK32A	false	STK32A	0	0
0	0.2	GRK4	false	GRK4	0	0
0	0.2	MAST4	false	MAST4	0	0
0	0.2	SBK2	false	SBK2	0	0
0	0.2	PSKH1	false	PSKH1	0	0
0	0.2	GRK7	false	GRK7	0	0
0	0.2	CDK5R2	false	CDK5R2	0	0
0	0.2	NCAN	false	NCAN	0	0
0	0.2	CD274	false	CD274	0	0
0	0.166667	KLRF2	false	KLRF2	0	0
0	0.2	MARK2	false	MARK2	0	0
0	0.2	CNTD2	false	CNTD2	0	0
0	0.2	PRKAB1	false	PRKAB1	0	0
0	0.2	CHEK1	false	CHEK1	0	0
0	0.2	EPHA6	false	EPHA6	0	0
0	0.2	TIMD4	false	TIMD4	0	0
0	0.2	SIRPD	false	SIRPD	0	0
0	0.2	VSTM2L	false	VSTM2L	0	0
0	0.2	ESAM	false	ESAM	0	0
0	0.2	MICA	false	MICA	0	0
0	0.2	ICAM2	false	ICAM2	0	0
0	0.2	CD300A	false	CD300A	0	0
0	0.2	CEACAM4	false	CEACAM4	0	0
0	0.2	HLA-DRB4	false	HLA-DRB4	0	0
0	0.2	SCN3B	false	SCN3B	0	0
0	0.2	NEXN	false	NEXN	0	0
0	0.2	SIGLEC15	false	SIGLEC15	0	0
0	0.2	IGFBP7	false	IGFBP7	0	0
0	0.2	CD300C	false	CD300C	0	0
0	0.2	CD300E	false	CD300E	0	0
0	0.2	ILDR1	false	ILDR1	0	0
0	0.2	PDGFRL	false	PDGFRL	0	0
0	0.2	FCMR	false	FCMR	0	0
0	0.2	PLEKHA7	false	PLEKHA7	0	0
0	0.2	MRPL30	false	MRPL30	0	0
0	0.2	PDCD1LG2	false	PDCD1LG2	0	0
0	0.2	MAP3K5	false	MAP3K5	0	0
0	0.2	HGS	false	HGS	0	0
0	0.2	BTNL9	false	BTNL9	0	0
0	0.2	ILF3	false	ILF3	0	0
0	0.2	RPS4X	false	RPS4X	0	0
0	0.2	MIA2	false	MIA2	0	0
0	0.2	HAVCR1	false	HAVCR1	0	0
0	0.2	UNC5A	false	UNC5A	0	0
0	0.2	IGSF11	false	IGSF11	0	0
0	0.2	TSSK6	false	TSSK6	0	0
0	0.2	FAM69A	false	FAM69A	0	0
0	0.2	MOG	false	MOG	0	0
0	0.2	TREML2	false	TREML2	0	0
0	0.2	NRG2	false	NRG2	0	0
0	0.2	VSTM5	false	VSTM5	0	0
0	0.2	KAZALD1	false	KAZALD1	0	0
0	0.2	TMIGD1	false	TMIGD1	0	0
0	0.2	IL18BP	false	IL18BP	0	0
0	0.2	TREML4	false	TREML4	0	0
0	0.2	VSTM1	false	VSTM1	0	0
0	0.2	CEACAM19	false	CEACAM19	0	0
0	0.2	ALPK2	false	ALPK2	0	0
0	0.2	SIGLECL1	false	SIGLECL1	0	0
0	0.2	CD300LD	false	CD300LD	0	0
0	0.2	CCND3	false	CCND3	0	0
0	0.2	MPZ	false	MPZ	0	0
0	0.2	VSIG2	false	VSIG2	0	0
0	0.2	RPL27A	false	RPL27A	0	0
0	0.2	PIK3R2	false	PIK3R2	0	0
0	0.2	PLCG1	false	PLCG1	0	0
0	0.2	SMN1	false	SMN1	0	0
0	0.2	ITSN1	false	ITSN1	0	0
0	0.2	CRKL	false	CRKL	0	0
0	0.2	VAV1	false	VAV1	0	0
0	0.2	SLAMF7	false	SLAMF7	0	0
0	0.2	CD83	false	CD83	0	0
0	0.2	TRBV12-3	false	TRBV12-3	0	0
0	0.2	GART	false	GART	0	0
0	0.2	AURKA	false	AURKA	0	0
0	0.2	RET	false	RET	0	0
0	0.2	CCNE1	false	CCNE1	0	0
0	0.2	CD226	false	CD226	0	0
0	0.2	CCNYL3	false	CCNYL3	0	0
0	0.2	ERBB2	false	ERBB2	0	0
0	0.2	FES	false	FES	0	0
0	0.2	MAP2K1	false	MAP2K1	0	0
0	0.2	CAND1	false	CAND1	0	0
0	0.2	FCAMR	false	FCAMR	0	0
0	0.2	STK40	false	STK40	0	0
0	0.2	BLLF3	false	BLLF3	0	0
0	0.2	IGSF3	false	IGSF3	0	0
0	0.166667	HLA-DQA2	false	HLA-DQA2	0	0
0	0.2	CSNK2A3	false	CSNK2A3	0	0
0	0.2	RAF1	false	RAF1	0	0
0	0.2	JAK2	false	JAK2	0	0
0	0.2	MAPK6	false	MAPK6	0	0
0	0.2	BCL2	false	BCL2	0	0
0	0.2	MAPK8IP3	false	MAPK8IP3	0	0
0	0.2	MAPK8IP1	false	MAPK8IP1	0	0
0	0.2	MAP2K3	false	MAP2K3	0	0
0	0.2	UBASH3B	false	UBASH3B	0	0
0	0.2	ABI1	false	ABI1	0	0
0	0.2	VSIG1	false	VSIG1	0	0
0	0.2	Q66K37	false	Q66K37	0	0
0	0.2	STAC3	false	STAC3	0	0
0	0.2	PALLD	false	PALLD	0	0
0	0.2	RAPH1	false	RAPH1	0	0
0	0.2	VCPIP1	false	VCPIP1	0	0
0	0.2	STAC2	false	STAC2	0	0
0	0.2	SH3YL1	false	SH3YL1	0	0
0	0.2	HLA-H	false	HLA-H	0	0
0	0.2	LRRC24	false	LRRC24	0	0
0	0.2	CRK	false	CRK	0	0
0	0.2	NCK1	false	NCK1	0	0
0	0.2	ILK	false	ILK	0	0
0	0.2	UBTD1	false	UBTD1	0	0
0	0.2	UBTD2	false	UBTD2	0	0
0	0.2	SCN4B	false	SCN4B	0	0
0	0.2	PILRB	false	PILRB	0	0
0	0.2	VSIG10	false	VSIG10	0	0
0	0.2	CEACAM21	false	CEACAM21	0	0
0	0.2	MYBPHL	false	MYBPHL	0	0
0	0.2	UNC5C	false	UNC5C	0	0
0	0.2	MPZL2	false	MPZL2	0	0
0	0.2	CADM2	false	CADM2	0	0
0	0.2	SPTBN1	false	SPTBN1	0	0
0	0.2	CCND1	false	CCND1	0	0
0	0.2	CCNB1	false	CCNB1	0	0
0	0.2	BRAF	false	BRAF	0	0
0	0.2	CCNA2	false	CCNA2	0	0
0	0.166667	HLA-DQA1	false	HLA-DQA1	0	0
0	0.166667	HLA-DPA1	false	HLA-DPA1	0	0
0	0.2	PTK2	false	PTK2	0	0
0	0.2	PRKCQ	false	PRKCQ	0	0
0	0.2	FGFR2	false	FGFR2	0	0
0	0.2	JAK3	false	JAK3	0	0
0	0.2	MAP4K1	false	MAP4K1	0	0
0	0.2	STK24	false	STK24	0	0
0	0.2	PKN1	false	PKN1	0	0
0	0.2	MYLK	false	MYLK	0	0
0	0.2	CFTR	false	CFTR	0	0
0	0.2	MCL1	false	MCL1	0	0
0	0.2	STK25	false	STK25	0	0
0	0.2	PHKG2	false	PHKG2	0	0
0	0.2	GRAPL	false	GRAPL	0	0
0	0.2	NIM1K	false	NIM1K	0	0
0	0.2	TSSK2	false	TSSK2	0	0
0	0.2	PRKY	false	PRKY	0	0
0	0.2	TRDC	false	TRDC	0	0
0	0.2	TRGC1	false	TRGC1	0	0
0	0.2	TRGC2	false	TRGC2	0	0
0	0.2	CEACAM16	false	CEACAM16	0	0
0	0.2	CD1C	false	CD1C	0	0
0	0.2	A8MT79	false	A8MT79	0	0
0	0.2	ALPK3	false	ALPK3	0	0
0	0.2	JAM2	false	JAM2	0	0
0	0.2	EPHA2	false	EPHA2	0	0
0	0.2	EPHB2	false	EPHB2	0	0
0	0.2	ALK	false	ALK	0	0
0	0.2	LY9	false	LY9	0	0
0	0.166667	CLEC12A	false	CLEC12A	0	0
0	0.2	TNK1	false	TNK1	0	0
0	0.2	IGSF5	false	IGSF5	0	0
0	0.2	BTNL10	false	BTNL10	0	0
0	0.2	BTN3A2	false	BTN3A2	0	0
0	0.2	HHLA2	false	HHLA2	0	0
0	0.166667	RRM1	false	RRM1	0	0
0	0.2	PNCK	false	PNCK	0	0
0	0.2	ERN 2,00	false	2	0	0
0	0.166667	CLTCL1	false	CLTCL1	0	0
0	0.166667	CLTC	false	CLTC	0	0
0	0.2	RRM2B	false	RRM2B	0	0
0	0.2	RRM2	false	RRM2	0	0
0	0.2	CDK5R1	false	CDK5R1	0	0
0	0.2	MXRA8	false	MXRA8	0	0
0	0.2	PLS3	false	PLS3	0	0
0	0.2	CRTAM	false	CRTAM	0	0
0	0.2	SLAMF6	false	SLAMF6	0	0
0	0.2	ICOSLG	false	ICOSLG	0	0
0	0.2	PCNA	false	PCNA	0	0
0	0.2	HIST1H4A	false	HIST1H4A	0	0
0	0.2	DAXX	false	DAXX	0	0
0	0.2	H3F3A	false	H3F3A	0	0
0	0.2	TRBC1	false	TRBC1	0	0
0	0.2	USP7	false	USP7	0	0
0	0.2	IL10RA	false	IL10RA	0	0
0	0.2	BCL2L11	false	BCL2L11	0	0
0	0.2	CSF1	false	CSF1	0	0
0	0.2	ZMYND11	false	ZMYND11	0	0
