# Supplementary material for: Exploring the role of EBV in multiple sclerosis pathogenesis through EBV interactome
Source: Front Immunol. 2025 Apr 2;16:1557483. doi: 10.3389/fimmu.2025.1557483 (PMC11999961; doi:10.3389/fimmu.2025.1557483)
Supplement: Supplementary file 4 [file Table3.xlsx]

## Sheet: Annotation
MyList	Gene ID	Type	Tax ID	Homologene Gene ID	Homologene Gene Tax ID	Gene Symbol	Description	Protein Functions (ChatGPT)	Disease & Drugs (ChatGPT)	Biological Process (GO)	Kinase Class (UniProt)	Protein Function (Protein Atlas)	Subcellular Location (Protein Atlas)	Drug (DrugBank)	Canonical Pathways	Hallmark Gene Sets	WP2037 Prolactin signaling	GO:0007169 cell surface receptor protein	WP437 EGF EGFR signaling	R-HSA-112411 MAPK1 (ERK2) activation	WP3888 VEGFA VEGFR2 signaling	GO:0070665 positive regulation of leukocy	hsa05169 Epstein-Barr virus infection	M143 PID IL2 PI3K PATHWAY	WP1772 Apoptosis modulation and signa	GO:0051338 regulation of transferase acti	GO:0009611 response to wounding	GO:0050795 regulation of behavior	R-HSA-1852241 Organelle biogenesis and maint
STAT3	6774	symbol	H. sapiens	6774	H. sapiens	STAT3	signal transducer and activator of transcription 3	STAT3 is a gene that encodes a protein belonging to the STAT family. This protein is activated by phosphorylation in response to various cytokines and growth factors, and forms homo- or heterodimers that translocate to the cell nucleus where they act as transcription activators. STAT3 plays a key role in many cellular processes such as cell growth and apoptosis, and mediates the expression of a v…	STAT3 has been implicated in a variety of diseases, including cancer, autoimmune disorders, and inflammatory diseases. In cancer, STAT3 is often constitutively activated, leading to increased cell proliferation, survival, and invasion. As a result, targeting STAT3 has been a focus of drug discovery efforts. Several small molecule inhibitors of STAT3 have been developed, including napabucasin, whi…	GO:2000635 negative regulation of primary miRNA processing;GO:1904685 positive regulation of metalloendopeptidase activity;GO:0038154 interleukin-11-mediated signaling pathway		Disease related genes; Human disease related genes:Immune system diseases:Primary immunodeficiency; Transcription factors:Immunoglobulin fold; Cancer-related genes:Mutational cancer driver genes; Predicted intracellular proteins; Human disease related genes:Immune system diseases:Allergies and autoimmune diseases; Human disease related genes:Cancers:Head and neck cancers	Cytosol;Nucleoplasm (Supported)	ENMD-1198	(M36)PID IL27 PATHWAY; (M290)PID IL12 STAT4 PATHWAY; (M127)PID ERBB1 RECEPTOR PROXIMAL PATHWAY	(M5897)HALLMARK IL6 JAK STAT3 SIGNALING; (M5913)HALLMARK INTERFERON GAMMA RESPONSE	1	1	1	1	1	1	1	0	0	1	0	1	0
YWHAG	7532	symbol	H. sapiens	7532	H. sapiens	YWHAG	tyrosine 3-monooxygenase/tryptophan 5-monooxygenase activation protein gamma	YWHAG is a gene that encodes a protein belonging to the 14-3-3 family, which plays a crucial role in signal transduction by binding to phosphoserine-containing proteins. This protein is highly conserved in both plants and mammals and is identical to the rat ortholog. It is induced by growth factors in human vascular smooth muscle cells and is highly expressed in skeletal and heart muscles, indica…	YWHAG has been implicated in several diseases, including cancer, neurodegenerative disorders, and psychiatric disorders. In cancer, YWHAG has been shown to interact with oncogenic proteins such as AKT and BCR-ABL, promoting cell survival and proliferation. Targeting YWHAG has been explored as a potential therapeutic strategy for cancer treatment. In neurodegenerative disorders, YWHAG has been fou…	GO:0042149 cellular response to glucose starvation;GO:1904262 negative regulation of TORC1 signaling;GO:0032007 negative regulation of TOR signaling		Disease related genes; Human disease related genes:Nervous system diseases:Epilepsy; Predicted intracellular proteins	Cytosol (Approved)		(M199)PID P38 MK2 PATHWAY; (M182)PID IL3 PATHWAY; (M247)PID INSULIN GLUCOSE PATHWAY	(M5905)HALLMARK ADIPOGENESIS	1	0	0	1	1	0	0	0	0	1	0	0	1
UBASH3B	84959	symbol	H. sapiens	84959	H. sapiens	UBASH3B	ubiquitin associated and SH3 domain containing B	The UBASH3B gene encodes a protein that has a ubiquitin associated domain, an SH3 domain, and a C-terminal domain similar to the catalytic motif of phosphoglycerate mutase. This protein has been found to inhibit the endocytosis of epidermal growth factor receptor (EGFR) and platelet-derived growth factor receptor.	Research has shown that alterations in the UBASH3B gene may play a role in the development and progression of various types of cancer, including breast, lung, and colorectal cancer. In breast cancer, UBASH3B has been found to be overexpressed, leading to increased cell proliferation and tumor growth. Targeted drug discovery efforts have focused on developing inhibitors of UBASH3B to potentially t…	GO:0038063 collagen-activated tyrosine kinase receptor signaling pathway;GO:0090331 negative regulation of platelet aggregation;GO:0034111 negative regulation of homotypic cell-cell adhesion		ENZYME proteins:Hydrolases; Enzymes; Predicted intracellular proteins	Cytosol (Approved); Additional: Nuclear bodies;Nucleoplasm				0	1	0	1	0	1	1	1	0	1	1	1	0
BCL2	596	symbol	H. sapiens	596	H. sapiens	BCL2	BCL2 apoptosis regulator	BCL2 is a gene that encodes a protein that is located on the outer mitochondrial membrane and prevents the apoptotic death of certain cells, such as lymphocytes. The constitutive expression of BCL2, which occurs in cases such as the translocation of BCL2 to the Ig heavy chain locus, is believed to be responsible for follicular lymphoma. Alternative splicing of the gene results in multiple transcr…	BCL2 is a well-known oncogene that has been implicated in various types of cancer, including lymphoma, leukemia, breast cancer, and lung cancer. The overexpression of BCL2 protein leads to the inhibition of apoptosis, which is a programmed cell death mechanism that eliminates damaged or abnormal cells. This inhibition of apoptosis allows cancer cells to survive and proliferate, leading to tumor g…	GO:0032848 negative regulation of cellular pH reduction;GO:0043375 CD8-positive, alpha-beta T cell lineage commitment;GO:0046671 negative regulation of retinal cell programmed cell death		Cancer-related genes:Candidate cancer biomarkers; Disease related genes; Human disease related genes:Cancers:Cancers of the lung and pleura; Transporters:Transporter channels and pores; FDA approved drug targets:Small molecule drugs; Human disease related genes:Cancers:Cancers of soft tissues and bone; Human disease related genes:Cancers:Cancers of the breast and female genital organs; Predicted …	Mitochondria (Enhanced)	Ibuprofen; Paclitaxel; Docetaxel; Rasagiline; Paclitaxel docosahexaenoic acid; Apoptone; Glycine betaine; Eribulin; Dexibuprofen; Isosorbide; Venetoclax; Obatoclax; Navitoclax	(M5060)SA FAS SIGNALING; (M13096)SA PROGRAMMED CELL DEATH; (M162)PID RXR VDR PATHWAY	(M5947)HALLMARK IL2 STAT5 SIGNALING; (M5891)HALLMARK HYPOXIA; (M5906)HALLMARK ESTROGEN RESPONSE EARLY	1	0	0	1	1	1	1	1	1	0	1	0	0
JAK2	3717	symbol	H. sapiens	3717	H. sapiens	JAK2	Janus kinase 2	JAK2 (Janus kinase 2) is a non-receptor tyrosine kinase that plays a crucial role in cytokine and growth factor signaling. It has an N-terminal FERM domain required for erythropoietin receptor association, an SH2 domain that binds STAT transcription factors, a pseudokinase domain, and a C-terminal tyrosine kinase domain. Cytokine binding induces autophosphorylation and activation of JAK2, which t…	Mutations in JAK2 have been implicated in several diseases, including myeloproliferative neoplasms (MPNs) such as polycythemia vera, essential thrombocythemia, and primary myelofibrosis. In these diseases, JAK2 mutations lead to constitutive activation of the JAK2/STAT signaling pathway, resulting in abnormal proliferation of blood cells. Targeted drug discovery efforts have focused on developing…	GO:0031959 nuclear receptor-mediated mineralocorticoid signaling pathway;GO:0034050 symbiont-induced defense-related programmed cell death;GO:0070757 interleukin-35-mediated signaling pathway	yes	Disease related genes; Cancer-related genes:Mutational cancer driver genes; Human disease related genes:Cardiovascular diseases:Vascular diseases; FDA approved drug targets:Small molecule drugs; Predicted intracellular proteins; Human disease related genes:Cardiovascular diseases:Hematologic diseases; Kinases:Tyr protein kinases; Enzymes; Human disease related genes:Cancers:Cancers of haematopoie…	Nucleoplasm (Supported); Additional: Focal adhesion sites;Plasma membrane	2-tert-butyl-9-fluoro-1,6-dihydrobenzo[h]imidazo[4,5-f]isoquinolin-7-one; XL019; 5-phenyl-1H-indazol-3-amine; 4-(3-amino-1H-indazol-5-yl)-N-tert-butylbenzenesulfonamide; 4-[(2-{4-[(CYCLOPROPYLCARBAMOYL)AMINO]-1H-PYRAZOL-3-YL}-1H-BENZIMIDAZOL-6-YL)METHYL]MORPHOLIN-4-IUM; Ruxolitinib; Tofacitinib; Baricitinib; Entrectinib; Fostamatinib; Fedratinib; Zanubrutinib	(M135)PID IL5 PATHWAY; (M36)PID IL27 PATHWAY; (M182)PID IL3 PATHWAY	(M5906)HALLMARK ESTROGEN RESPONSE EARLY; (M5907)HALLMARK ESTROGEN RESPONSE LATE; (M5913)HALLMARK INTERFERON GAMMA RESPONSE	1	1	1	1	1	1	1	0	0	1	1	0	0
CD226	10666	symbol	H. sapiens	10666	H. sapiens	CD226	CD226 molecule	CD226 is a gene that encodes a glycoprotein found on the surface of various immune cells, including natural killer cells, platelets, monocytes, and a subset of T cells. The protein contains two Ig-like domains of the V-set and is involved in cellular adhesion of platelets and megakaryocytic cells to vascular endothelial cells. It also plays a role in the maturation of megakaryocytic cells. Altern…	CD226 has been implicated in various diseases, including autoimmune disorders, infectious diseases, and cancer. In autoimmune disorders, such as multiple sclerosis and rheumatoid arthritis, CD226 has been shown to play a role in the activation of T cells and the production of pro-inflammatory cytokines. In infectious diseases, CD226 has been found to be involved in the recognition and elimination…	GO:0060369 positive regulation of Fc receptor mediated stimulatory signaling pathway;GO:0002860 positive regulation of natural killer cell mediated cytotoxicity directed against tumor cell target;GO:0002857 positive regulation of natural killer cell mediated immune response to tumor cell		Predicted intracellular proteins; Human disease related genes:Endocrine and metabolic diseases:Diabetes; CD markers	Plasma membrane (Supported); Additional: Centriolar satellite;Nucleoplasm				1	0	0	0	1	1	0	0	0	0	0	0	0
MINK1	50488	symbol	H. sapiens	50488	H. sapiens	MINK1	misshapen like kinase 1	MINK1 is a gene that encodes a serine/threonine kinase belonging to the germinal center kinase family. It is structurally similar to kinases related to NIK and may belong to a distinct subfamily of NIK-related kinases within the GCK family. Studies of the mouse homolog suggest that MINK1 is up-regulated during postnatal cerebral development and activates the cJun N-terminal kinase and p38 pathway…	There is limited information available on the disease implications of MINK1. However, recent studies have suggested that MINK1 may play a role in the development and progression of certain types of cancer, including breast cancer and hepatocellular carcinoma. Targeted drug discovery efforts for MINK1 are still in the early stages, but there is potential for the development of small molecule inhib…	GO:2000311 regulation of AMPA receptor activity;GO:1900745 positive regulation of p38MAPK cascade;GO:0099601 regulation of neurotransmitter receptor activity	yes	Kinases:STE Ser/Thr protein kinases; Enzymes; ENZYME proteins:Transferases; Predicted intracellular proteins		Fostamatinib			1	1	0	1	0	1	0	1	0	0	0	0	0
TYK2	7297	symbol	H. sapiens	7297	H. sapiens	TYK2	tyrosine kinase 2	TYK2 is a gene that encodes a protein belonging to the Janus kinases (JAKs) family. This protein is involved in cytokine signaling by phosphorylating receptor subunits and is a component of both type I and type III interferon signaling pathways. It plays a role in anti-viral immunity and is associated with Immunodeficiency 35 when mutated. TYK2 associates with the cytoplasmic domain of type I and…	Mutations in the TYK2 gene have been associated with various autoimmune diseases, including rheumatoid arthritis, psoriasis, and inflammatory bowel disease. As a result, TYK2 has become a target for drug discovery efforts aimed at treating these diseases. Several small molecule inhibitors of TYK2 have been developed and are currently in clinical trials, including BMS-986165, PF-06700841, and TAK-…	GO:0051142 positive regulation of NK T cell proliferation;GO:0051140 regulation of NK T cell proliferation;GO:0035722 interleukin-12-mediated signaling pathway	yes	Disease related genes; Human disease related genes:Immune system diseases:Primary immunodeficiency; FDA approved drug targets:Small molecule drugs; Predicted intracellular proteins; Kinases:Tyr protein kinases; Enzymes; ENZYME proteins:Transferases	Cytosol (Approved)	2-tert-butyl-9-fluoro-1,6-dihydrobenzo[h]imidazo[4,5-f]isoquinolin-7-one; Tofacitinib; Fostamatinib	(M36)PID IL27 PATHWAY; (M196)PID IL23 PATHWAY; (M183)PID IL6 7 PATHWAY	(M5897)HALLMARK IL6 JAK STAT3 SIGNALING	1	1	0	1	1	1	1	0	0	0	0	0	0
MERTK	10461	symbol	H. sapiens	10461	H. sapiens	MERTK	MER proto-oncogene, tyrosine kinase	MERTK is a gene that encodes a transmembrane protein with two fibronectin type-III domains, two Ig-like C2-type domains, and one tyrosine kinase domain. It belongs to the MER/AXL/TYRO3 receptor kinase family. Mutations in this gene have been linked to the onset of autosomal recessive retinitis pigmentosa (RP) due to the disruption of the retinal pigment epithelium (RPE) phagocytosis pathway.	MERTK has been identified as a potential therapeutic target for various diseases, including cancer and autoimmune disorders. In cancer, MERTK is often overexpressed and promotes tumor growth, invasion, and metastasis. Targeting MERTK with small molecule inhibitors or monoclonal antibodies has shown promising results in preclinical studies and clinical trials. For example, the small molecule inhib…	GO:0097350 neutrophil clearance;GO:0060068 vagina development;GO:0001779 natural killer cell differentiation	yes	Disease related genes; Potential drug targets; Kinases:Tyr protein kinases; Predicted intracellular proteins; Human disease related genes:Nervous system diseases:Eye disease; Enzymes; ENZYME proteins:Transferases	Plasma membrane (Approved); Additional: Cytosol;Endoplasmic reticulum;Midbody	2-({6-[(3-Chlorophenyl)amino]-9-isopropyl-9H-purin-2-yl}amino)ethanol; Fostamatinib		(M5908)HALLMARK ANDROGEN RESPONSE; (M5937)HALLMARK GLYCOLYSIS	1	1	0	0	0	1	1	0	0	1	1	0	0
ASAP1	50807	symbol	H. sapiens	50807	H. sapiens	ASAP1	ArfGAP with SH3 domain, ankyrin repeat and PH domain 1	ASAP1 is a gene that encodes an ADP-ribosylation factor (ARF) GTPase-activating protein. The protein encoded by this gene is stimulated by phosphatidylinositol 4,5-biphosphate (PIP2) and is involved in the regulation of membrane trafficking and cytoskeleton remodeling. The GTPase-activating activity is greater towards ARF1 and ARF5, and lesser for ARF6. There are different isoforms of this gene t…	Research has shown that ASAP1 may play a role in cancer progression and metastasis. Specifically, overexpression of ASAP1 has been observed in various types of cancer, including breast, lung, and pancreatic cancer. Targeting ASAP1 has been proposed as a potential therapeutic strategy for cancer treatment. However, there are currently no drugs on the market that specifically target ASAP1. Efforts …	GO:1903527 positive regulation of membrane tubulation;GO:1903525 regulation of membrane tubulation;GO:0061000 negative regulation of dendritic spine development		Predicted intracellular proteins	Centrosome (Uncertain); Additional: Cytosol;Plasma membrane		(M243)PID ARF 3PATHWAY; (M281)PID FAK PATHWAY		1	0	1	0	0	0	0	0	0	0	0	0	1
MEF2C	4208	symbol	H. sapiens	4208	H. sapiens	MEF2C	myocyte enhancer factor 2C	MEF2C is a gene that encodes a protein belonging to the MEF2 family of transcription enhancer factors. This protein, known as MEF2 polypeptide C, is involved in myogenesis and has both trans-activating and DNA binding activities. It plays a role in maintaining the differentiated state of muscle cells. Mutations and deletions in this gene have been linked to severe cognitive disability, stereotypi…	Mutations and deletions in the MEF2C gene have been linked to severe cognitive disability, stereotypic movements, epilepsy, and cerebral malformation. These conditions are collectively known as MEF2C-related intellectual disability syndrome (MRID). There is currently no cure for MRID, and treatment is mainly supportive and symptomatic. Targeted drug discovery efforts for MRID are still in the ear…	GO:0003185 sinoatrial valve morphogenesis;GO:0003172 sinoatrial valve development;GO:0007521 muscle cell fate determination		Disease related genes; Human disease related genes:Other diseases:Mental and behavioural disorders; Predicted intracellular proteins; Transcription factors:alpha-Helices exposed by beta-structures; Human disease related genes:Other congenital disorders:Chromosomal abnormalities	Nucleoplasm;Vesicles (Supported)		(M30)PID HDAC CLASSII PATHWAY; (M270)PID MAPK TRK PATHWAY; (M229)PID P38 ALPHA BETA DOWNSTREAM PATHWAY	(M5909)HALLMARK MYOGENESIS	1	0	1	1	1	1	1	0	0	0	0	1	1
AHI1	54806	symbol	H. sapiens	54806	H. sapiens	AHI1	Abelson helper integration site 1	The AHI1 gene is essential for the development of both the cerebellum and cortex in humans. Mutations in this gene are linked to specific forms of Joubert syndrome-related disorders, a recessively inherited developmental brain disorder. The disorder has several identified causative chromosomal loci. Different isoforms of the gene have been identified through alternative splicing of transcript var…	Joubert syndrome-related disorders (JSRD) are a group of rare genetic disorders that affect the development of the brain. Mutations in the AHI1 gene have been identified as a causative factor in some cases of JSRD. There are currently no targeted drug discovery efforts specifically for AHI1 mutations, but research is ongoing to better understand the underlying mechanisms of JSRD and identify pote…	GO:0030862 positive regulation of polarized epithelial cell differentiation;GO:0039007 pronephric nephron morphogenesis;GO:0039008 pronephric nephron tubule morphogenesis		Disease related genes; Predicted intracellular proteins; Human disease related genes:Congenital malformations:Congenital malformations of the nervous system	Centrosome (Supported)				1	1	0	0	1	0	1	0	0	0	0	1	1
VAV2	7410	symbol	H. sapiens	7410	H. sapiens	VAV2	vav guanine nucleotide exchange factor 2	VAV2 is a gene that belongs to the VAV guanine nucleotide exchange factor family of oncogenes. It is the second member of this family and is expressed in most tissues, unlike VAV1 which is only expressed in hematopoietic cells. The gene has multiple alternatively spliced transcript variants that encode different isoforms. The function of VAV2 is to act as a guanine nucleotide exchange factor, whi…	Dysregulation of VAV2 has been implicated in various diseases, including cancer and autoimmune disorders. In cancer, VAV2 has been shown to promote tumor growth, invasion, and metastasis. Targeting VAV2 has emerged as a potential therapeutic strategy for cancer treatment. Several small molecule inhibitors of VAV2 have been developed and tested in preclinical studies, showing promising results in …	GO:0002433 immune response-regulating cell surface receptor signaling pathway involved in phagocytosis;GO:0038096 Fc-gamma receptor signaling pathway involved in phagocytosis;GO:0002431 Fc receptor mediated stimulatory signaling pathway		Transporters:Transporter channels and pores; Predicted intracellular proteins	Vesicles (Approved)		(M273)PID EPHA2 FWD PATHWAY; (M17200)SA B CELL RECEPTOR COMPLEXES; (M72)PID NECTIN PATHWAY	(M5944)HALLMARK ANGIOGENESIS; (M5942)HALLMARK UV RESPONSE DN; (M5915)HALLMARK APICAL JUNCTION	1	1	1	0	1	1	1	0	0	0	1	0	1
JAK1	3716	symbol	H. sapiens	3716	H. sapiens	JAK1	Janus kinase 1	JAK1 (Janus kinase 1) is a membrane protein that belongs to a class of protein-tyrosine kinases. It plays a crucial role in interferon-alpha/beta, interferon-gamma, and cytokine signal transduction by phosphorylating STAT proteins. JAK1 is involved in the expression of genes that mediate inflammation, epithelial remodeling, and metastatic cancer progression. It is a key component of the IL-6/JAK1…	JAK1 has been implicated in various diseases, including autoimmune disorders, inflammatory diseases, and cancer. Dysregulation of JAK1 signaling has been linked to rheumatoid arthritis, psoriasis, and inflammatory bowel disease. Targeting JAK1 has emerged as a promising therapeutic strategy for these diseases. Several JAK inhibitors have been developed and approved for clinical use, including tof…	GO:0038154 interleukin-11-mediated signaling pathway;GO:0035771 interleukin-4-mediated signaling pathway;GO:0038113 interleukin-9-mediated signaling pathway	yes	Disease related genes; Human disease related genes:Immune system diseases:Allergies and autoimmune diseases; FDA approved drug targets:Small molecule drugs; Predicted intracellular proteins; Kinases:Tyr protein kinases; Enzymes; ENZYME proteins:Transferases; Cancer-related genes		Myricetin; 2-tert-butyl-9-fluoro-1,6-dihydrobenzo[h]imidazo[4,5-f]isoquinolin-7-one; Ruxolitinib; Tofacitinib; Baricitinib; Fostamatinib; Fedratinib; Upadacitinib	(M206)PID PDGFRA PATHWAY; (M36)PID IL27 PATHWAY; (M1718)SIG IL4RECEPTOR IN B LYPHOCYTES	(M5907)HALLMARK ESTROGEN RESPONSE LATE	1	1	1	1	0	1	1	1	0	0	0	0	0
MAPK3	5595	symbol	H. sapiens	5595	H. sapiens	MAPK3	mitogen-activated protein kinase 3	MAPK3, also known as mitogen-activated protein kinase 3, is a member of the MAP kinase family. It plays a role in regulating various cellular processes such as proliferation, differentiation, and cell cycle progression in response to extracellular signals. This kinase is activated by upstream kinases, leading to its translocation to the nucleus where it phosphorylates nuclear targets. Different p…	MAPK3 has been implicated in various diseases, including cancer, cardiovascular disease, and neurological disorders. In cancer, MAPK3 is often overexpressed and hyperactivated, leading to increased cell proliferation and survival. Targeting MAPK3 has been explored as a potential therapeutic strategy for cancer treatment. Several drugs targeting MAPK3 have been developed, including selumetinib, tr…	GO:0090170 regulation of Golgi inheritance;GO:0072584 caveolin-mediated endocytosis;GO:0120041 positive regulation of macrophage proliferation	yes	Cancer-related genes:Candidate cancer biomarkers; Kinases:CMGC Ser/Thr protein kinases; FDA approved drug targets:Small molecule drugs; RAS pathway related proteins; Predicted intracellular proteins; Enzymes; ENZYME proteins:Transferases	Nucleoplasm (Supported)	Sulindac; Arsenic trioxide; Purvalanol; 5-iodotubercidin; Seliciclib; Cholecystokinin; Ulixertinib	(M64)PID S1P S1P4 PATHWAY; (M134)PID TCR RAS PATHWAY; (M120)PID ARF6 DOWNSTREAM PATHWAY		1	1	0	1	1	1	0	1	1	1	0	0	0
MAPK1	5594	symbol	H. sapiens	5594	H. sapiens	MAPK1	mitogen-activated protein kinase 1	MAPK1, also known as mitogen-activated protein kinase 1, is a member of the MAP kinase family. It acts as an integration point for multiple biochemical signals and is involved in various cellular processes such as proliferation, differentiation, transcription regulation, and development. The activation of MAPK1 requires its phosphorylation by upstream kinases. Once activated, it translocates to t…	MAPK1 has been implicated in various diseases, including cancer, cardiovascular diseases, and neurological disorders. In cancer, MAPK1 is often overexpressed or hyperactivated, leading to increased cell proliferation and survival. Targeting MAPK1 has been a focus of drug discovery efforts, with several inhibitors in clinical trials for cancer treatment. For example, trametinib and cobimetinib are…	GO:0019858 cytosine metabolic process;GO:0090170 regulation of Golgi inheritance;GO:0072584 caveolin-mediated endocytosis	yes	Cancer-related genes:Candidate cancer biomarkers; Disease related genes; Kinases:CMGC Ser/Thr protein kinases; FDA approved drug targets:Small molecule drugs; RAS pathway related proteins; Predicted intracellular proteins; Enzymes; ENZYME proteins:Transferases; Human disease related genes:Congenital malformations:Other congenital malformations	Cytosol (Supported); Additional: Nuclear speckles	Acetylsalicylic acid; Minocycline; Isoprenaline; Arsenic trioxide; Olomoucine; Phosphonothreonine; Purvalanol; SB220025; Seliciclib; Perifosine; N,N-DIMETHYL-4-(4-PHENYL-1H-PYRAZOL-3-YL)-1H-PYRROLE-2-CARBOXAMIDE; N-BENZYL-4-[4-(3-CHLOROPHENYL)-1H-PYRAZOL-3-YL]-1H-PYRROLE-2-CARBOXAMIDE; (S)-N-(1-(3-CHLORO-4-FLUOROPHENYL)-2-HYDROXYETHYL)-4-(4-(3-CHLOROPHENYL)-1H-PYRAZOL-3-YL)-1H-PYRROLE-2-CARBOXAMI…	(M64)PID S1P S1P4 PATHWAY; (M134)PID TCR RAS PATHWAY; (M120)PID ARF6 DOWNSTREAM PATHWAY	(M5910)HALLMARK PROTEIN SECRETION; (M5923)HALLMARK PI3K AKT MTOR SIGNALING	1	1	1	1	1	1	0	1	0	1	0	0	0
ARHGAP27	201176	symbol	H. sapiens	201176	H. sapiens	ARHGAP27	Rho GTPase activating protein 27	ARHGAP27 is a gene that encodes a protein that belongs to a family of proteins that activate enzymes that metabolize Rho-type guanosine triphosphate (GTP). This protein may be involved in clathrin-mediated endocytosis, a process by which cells take in molecules from the outside by forming vesicles around them. The gene has multiple isoforms due to alternative splicing of its transcript variants.	There is limited information available on the disease implications of ARHGAP27. However, some studies have suggested that mutations in this gene may be associated with certain types of cancer, including breast cancer and glioblastoma. Targeted drug discovery efforts for ARHGAP27 are also limited, but some studies have identified potential small molecule inhibitors of the protein that could be use…	GO:0007266 Rho protein signal transduction;GO:0006898 receptor-mediated endocytosis;GO:0007264 small GTPase-mediated signal transduction		Predicted intracellular proteins	Cytosol;Nucleoplasm (Approved)			(M5893)HALLMARK MITOTIC SPINDLE	1	0	0	0	0	1	0	0	0	0	0	0	0
MAP3K14	9020	symbol	H. sapiens	9020	H. sapiens	MAP3K14	mitogen-activated protein kinase kinase kinase 14	MAP3K14 is a gene that encodes for a protein kinase called mitogen-activated protein kinase kinase kinase 14. This kinase binds to TRAF2 and stimulates NF-kappaB activity, which is involved in an NF-kappaB-inducing signalling cascade common to receptors of the tumour-necrosis/nerve-growth factor (TNF/NGF) family and to the interleukin-1 type-I receptor. MAP3K14 shares sequence similarity with sev…	MAP3K14 has been implicated in various diseases, including cancer, inflammation, and autoimmune disorders. In cancer, MAP3K14 has been shown to promote tumor growth and metastasis by activating NF-kappaB signaling. Therefore, targeting MAP3K14 has emerged as a potential therapeutic strategy for cancer treatment. Several small molecule inhibitors of MAP3K14 have been developed and are currently be…	GO:0038061 non-canonical NF-kappaB signal transduction;GO:0007249 canonical NF-kappaB signal transduction;GO:0071260 cellular response to mechanical stimulus	yes	Kinases:STE Ser/Thr protein kinases; Enzymes; ENZYME proteins:Transferases; Predicted intracellular proteins	Cytosol;Vesicles (Supported); Additional: Nucleoli fibrillar center;Nucleoplasm		(M45)PID CD40 PATHWAY; (M63)PID AVB3 OPN PATHWAY; (M197)PID HIV NEF PATHWAY		1	0	0	1	0	0	1	0	1	0	0	0	0
NFKB1	4790	symbol	H. sapiens	4790	H. sapiens	NFKB1	nuclear factor kappa B subunit 1	The NFKB1 gene encodes a protein that can be processed into two forms: a 105 kD protein that inhibits transcription and a 50 kD protein that binds to DNA as part of the NF-kappa-B (NFKB) protein complex. NFKB is a transcription regulator that is activated by various stimuli and plays a role in the expression of genes involved in many biological functions. Inappropriate activation of NFKB has been…	The NFKB1 gene has been implicated in various diseases, including cancer, autoimmune disorders, and inflammatory diseases. Targeting NFKB signaling pathways has been a focus of drug discovery efforts, with several drugs currently on the market or in clinical trials. For example, bortezomib, a proteasome inhibitor, has been approved for the treatment of multiple myeloma and mantle cell lymphoma by…	GO:0010956 negative regulation of calcidiol 1-monooxygenase activity;GO:1900127 positive regulation of hyaluronan biosynthetic process;GO:0010957 negative regulation of vitamin D biosynthetic process		Cancer-related genes:Candidate cancer biomarkers; Disease related genes; Human disease related genes:Immune system diseases:Primary immunodeficiency; Transcription factors:Immunoglobulin fold; FDA approved drug targets:Small molecule drugs; RAS pathway related proteins; Predicted intracellular proteins	Nucleoplasm (Supported); Additional: Cytosol	Pseudoephedrine; Thalidomide; Pranlukast; HE3286; P54; NOX-700; SGN-30; Custirsen; Andrographolide; Triflusal	(M26)PID NFKAPPAB ATYPICAL PATHWAY; (M37)PID NFKAPPAB CANONICAL PATHWAY; (M45)PID CD40 PATHWAY	(M5942)HALLMARK UV RESPONSE DN; (M5890)HALLMARK TNFA SIGNALING VIA NFKB; (M5913)HALLMARK INTERFERON GAMMA RESPONSE	1	0	0	1	1	1	1	1	1	1	0	0	0
RPS6KB1	6198	symbol	H. sapiens	6198	H. sapiens	RPS6KB1	ribosomal protein S6 kinase B1	RPS6KB1 is a gene that belongs to the ribosomal S6 kinase family of serine/threonine kinases. It is involved in responding to mTOR signaling, which promotes protein synthesis, cell growth, and cell proliferation. The activity of this gene has been linked to human cancer. The gene has alternatively spliced transcript variants, resulting in isoforms with longer or shorter N-termini that may differ …	RPS6KB1 has been implicated in various diseases, including cancer, diabetes, and neurological disorders. In cancer, RPS6KB1 is often overexpressed and hyperactivated, leading to increased cell proliferation and survival. Targeting RPS6KB1 has been explored as a potential therapeutic strategy for cancer, and several drugs have been developed to inhibit its activity. For example, the mTOR inhibitor…	GO:0014878 response to electrical stimulus involved in regulation of muscle adaptation;GO:0014732 skeletal muscle atrophy;GO:0048633 positive regulation of skeletal muscle tissue growth	yes	Kinases:AGC Ser/Thr protein kinases; Enzymes; ENZYME proteins:Transferases; Predicted intracellular proteins	Nucleoplasm (Supported)		(M162)PID RXR VDR PATHWAY; (M125)PID IGF1 PATHWAY; (M143)PID IL2 PI3K PATHWAY		1	1	1	1	1	1	0	1	1	0	0	0	0
COPB1	1315	symbol	H. sapiens	1315	H. sapiens	COPB1	COPI coat complex subunit beta 1	COPB1 is a gene that encodes a protein subunit of the coatomer complex, which is associated with non-clathrin coated vesicles. The coatomer complex, also known as the coat protein complex 1, is formed in the cytoplasm and is recruited to the Golgi by activated guanosine triphosphatases. Once at the Golgi membrane, the coatomer complex may assist in the movement of protein and lipid components bac…	Mutations in the COPB1 gene have been associated with a few rare genetic disorders, including a form of autosomal recessive intellectual disability known as SPG56. Additionally, some studies have suggested that alterations in the expression of COPB1 may be involved in the development and progression of certain types of cancer, such as breast cancer and hepatocellular carcinoma. There are currentl…	GO:0006891 intra-Golgi vesicle-mediated transport;GO:0006888 endoplasmic reticulum to Golgi vesicle-mediated transport;GO:0048193 Golgi vesicle transport		Disease related genes; Predicted intracellular proteins; Human disease related genes:Congenital malformations:Congenital malformations of the nervous system	Cytosol;Golgi apparatus;Vesicles (Enhanced)			(M5910)HALLMARK PROTEIN SECRETION	1	0	0	0	0	0	0	0	0	0	0	0	0

## Sheet: Enrichment
GroupID	Category	Term	Description	LogP	Log(q-value)	Genes	Symbols	InTerm_InList
1_Summary	WikiPathways	WP2037	Prolactin signaling	-18.2758	-13.9325	3716,3717,4790,5594,5595,6198,6774,7410,7532,596,7297,9020,4208,54806,50807,50488,10461,201176,10666,1315	JAK1,JAK2,NFKB1,MAPK1,MAPK3,RPS6KB1,STAT3,VAV2,YWHAG,BCL2,TYK2,MAP3K14,MEF2C,AHI1,ASAP1,MINK1,MERTK,ARHGAP27,CD226,COPB1	20/-
1_Member	WikiPathways	WP2037	Prolactin signaling	-18.2758	-13.9325	3716,3717,4790,5594,5595,6198,6774,7410,7532	JAK1,JAK2,NFKB1,MAPK1,MAPK3,RPS6KB1,STAT3,VAV2,YWHAG	9/74
1_Member	WikiPathways	WP2332	IL11 signaling	-17.6987	-13.6564	596,3716,3717,5594,5595,6198,6774,7297	BCL2,JAK1,JAK2,MAPK1,MAPK3,RPS6KB1,STAT3,TYK2	8/44
1_Member	WikiPathways	WP395	IL4 signaling	-17.2184	-13.3522	3716,3717,4790,5594,5595,6198,6774,7297	JAK1,JAK2,NFKB1,MAPK1,MAPK3,RPS6KB1,STAT3,TYK2	8/50
1_Member	WikiPathways	WP2112	IL17 signaling	-16.0829	-12.3416	3716,3717,4790,5594,5595,6774,9020	JAK1,JAK2,NFKB1,MAPK1,MAPK3,STAT3,MAP3K14	7/32
1_Member	WikiPathways	WP364	IL6 signaling	-15.1037	-11.4593	3716,3717,5594,5595,6198,6774,7297	JAK1,JAK2,MAPK1,MAPK3,RPS6KB1,STAT3,TYK2	7/43
1_Member	KEGG Pathway	hsa05145	Toxoplasmosis	-14.3134	-10.7506	596,3716,3717,4790,5594,5595,6774,7297	BCL2,JAK1,JAK2,NFKB1,MAPK1,MAPK3,STAT3,TYK2	8/111
1_Member	WikiPathways	WP2374	Oncostatin M signaling	-14.2488	-10.7506	3716,3717,4790,5594,5595,6774,7297	JAK1,JAK2,NFKB1,MAPK1,MAPK3,STAT3,TYK2	7/56
1_Member	WikiPathways	WP2380	Brain derived neurotrophic factor BDNF signaling	-13.5649	-10.1246	3717,4208,4790,5594,5595,6198,6774,7410	JAK2,MEF2C,NFKB1,MAPK1,MAPK3,RPS6KB1,STAT3,VAV2	8/137
1_Member	WikiPathways	WP2034	Leptin signaling	-13.493	-10.1039	3716,3717,4790,5594,5595,6198,6774	JAK1,JAK2,NFKB1,MAPK1,MAPK3,RPS6KB1,STAT3	7/71
1_Member	GO Biological Processes	GO:0071375	cellular response to peptide hormone stimulus	-13.4198	-10.0764	3716,3717,4790,5594,5595,6198,6774,7297,7532	JAK1,JAK2,NFKB1,MAPK1,MAPK3,RPS6KB1,STAT3,TYK2,YWHAG	9/248
1_Member	WikiPathways	WP3995	Prion disease pathway	-13.3473	-10.0454	596,4208,4790,5594,5595,6774	BCL2,MEF2C,NFKB1,MAPK1,MAPK3,STAT3	6/32
1_Member	WikiPathways	WP4666	Hepatitis B infection	-13.2206	-9.95646	596,3716,3717,4790,5594,5595,6774,7297	BCL2,JAK1,JAK2,NFKB1,MAPK1,MAPK3,STAT3,TYK2	8/151
1_Member	KEGG Pathway	hsa01521	EGFR tyrosine kinase inhibitor resistance	-13.1164	-9.91707	596,3716,3717,5594,5595,6198,6774	BCL2,JAK1,JAK2,MAPK1,MAPK3,RPS6KB1,STAT3	7/80
1_Member	WikiPathways	WP4806	EGFR tyrosine kinase inhibitor resistance	-12.9631	-9.87451	596,3716,3717,5594,5595,6198,6774	BCL2,JAK1,JAK2,MAPK1,MAPK3,RPS6KB1,STAT3	7/84
1_Member	KEGG Pathway	hsa05161	Hepatitis B	-12.9508	-9.87451	596,3716,3717,4790,5594,5595,6774,7297	BCL2,JAK1,JAK2,NFKB1,MAPK1,MAPK3,STAT3,TYK2	8/163
1_Member	WikiPathways	WP127	IL5 signaling	-12.9391	-9.87451	3716,3717,5594,5595,6198,6774	JAK1,JAK2,MAPK1,MAPK3,RPS6KB1,STAT3	6/37
1_Member	WikiPathways	WP2203	Thymic stromal lymphopoietin TSLP signaling	-12.9391	-9.87451	3716,3717,4790,5594,5595,6774	JAK1,JAK2,NFKB1,MAPK1,MAPK3,STAT3	6/37
1_Member	KEGG Pathway	hsa05235	PD-L1 expression and PD-1 checkpoint pathway in cancer	-12.7467	-9.70443	3716,3717,4790,5594,5595,6198,6774	JAK1,JAK2,NFKB1,MAPK1,MAPK3,RPS6KB1,STAT3	7/90
1_Member	WikiPathways	WP2526	PDGF pathway	-12.7219	-9.70076	3716,4790,5594,5595,6774,7410	JAK1,NFKB1,MAPK1,MAPK3,STAT3,VAV2	6/40
1_Member	GO Biological Processes	GO:0071417	cellular response to organonitrogen compound	-12.332	-9.33111	3716,3717,4208,4790,5594,5595,6198,6774,7297,7532	JAK1,JAK2,MEF2C,NFKB1,MAPK1,MAPK3,RPS6KB1,STAT3,TYK2,YWHAG	10/507
1_Member	GO Biological Processes	GO:0032870	cellular response to hormone stimulus	-12.273	-9.29135	3716,3717,4208,4790,5594,5595,6198,6774,7297,7532	JAK1,JAK2,MEF2C,NFKB1,MAPK1,MAPK3,RPS6KB1,STAT3,TYK2,YWHAG	10/514
1_Member	WikiPathways	WP5347	IL26 signaling	-12.2186	-9.25548	3716,3717,5594,5595,6774,7297	JAK1,JAK2,MAPK1,MAPK3,STAT3,TYK2	6/48
1_Member	KEGG Pathway	hsa04659	Th17 cell differentiation	-12.178	-9.2337	3716,3717,4790,5594,5595,6774,7297	JAK1,JAK2,NFKB1,MAPK1,MAPK3,STAT3,TYK2	7/108
1_Member	WikiPathways	WP286	IL3 signaling	-12.1621	-9.2337	596,3716,3717,5594,5595,6774	BCL2,JAK1,JAK2,MAPK1,MAPK3,STAT3	6/49
1_Member	WikiPathways	WP2868	TCA cycle nutrient use and invasiveness of ovarian cancer	-12.0718	-9.15977	3716,5594,5595,6774	JAK1,MAPK1,MAPK3,STAT3	4/5
1_Member	GO Biological Processes	GO:0009725	response to hormone	-11.9837	-9.10198	596,3716,3717,4208,4790,5594,5595,6198,6774,7297,7532	BCL2,JAK1,JAK2,MEF2C,NFKB1,MAPK1,MAPK3,RPS6KB1,STAT3,TYK2,YWHAG	11/795
1_Member	WikiPathways	WP4659	Gastrin signaling	-11.9829	-9.10198	3717,4208,4790,5594,5595,6198,6774	JAK2,MEF2C,NFKB1,MAPK1,MAPK3,RPS6KB1,STAT3	7/115
1_Member	GO Biological Processes	GO:0043434	response to peptide hormone	-11.7501	-8.88678	3716,3717,4790,5594,5595,6198,6774,7297,7532	JAK1,JAK2,NFKB1,MAPK1,MAPK3,RPS6KB1,STAT3,TYK2,YWHAG	9/380
1_Member	GO Biological Processes	GO:1901699	cellular response to nitrogen compound	-11.7388	-8.88678	3716,3717,4208,4790,5594,5595,6198,6774,7297,7532	JAK1,JAK2,MEF2C,NFKB1,MAPK1,MAPK3,RPS6KB1,STAT3,TYK2,YWHAG	10/582
1_Member	WikiPathways	WP2032	Thyroid stimulating hormone TSH signaling	-11.7022	-8.86397	3716,3717,5594,5595,6198,6774	JAK1,JAK2,MAPK1,MAPK3,RPS6KB1,STAT3	6/58
1_Member	Reactome Gene Sets	R-HSA-112409	RAF-independent MAPK1/3 activation	-11.4985	-8.67363	3716,3717,5594,5595,7297	JAK1,JAK2,MAPK1,MAPK3,TYK2	5/23
1_Member	WikiPathways	WP5158	Urotensin II mediated signaling	-11.2326	-8.43337	596,3717,4790,5594,5595,6774	BCL2,JAK2,NFKB1,MAPK1,MAPK3,STAT3	6/69
1_Member	WikiPathways	WP5130	Th17 cell differentiation pathway	-11.1939	-8.40687	3716,3717,4790,5594,6774,7297	JAK1,JAK2,NFKB1,MAPK1,STAT3,TYK2	6/70
1_Member	WikiPathways	WP5422	IL19 signaling	-11.0339	-8.25878	3716,4790,5594,5595,6774	JAK1,NFKB1,MAPK1,MAPK3,STAT3	5/28
1_Member	KEGG Pathway	hsa05160	Hepatitis C	-10.9831	-8.21953	3716,4790,5594,5595,6774,7297,7532	JAK1,NFKB1,MAPK1,MAPK3,STAT3,TYK2,YWHAG	7/159
1_Member	KEGG Pathway	hsa05212	Pancreatic cancer	-10.9379	-8.18565	3716,4790,5594,5595,6198,6774	JAK1,NFKB1,MAPK1,MAPK3,RPS6KB1,STAT3	6/77
1_Member	Reactome Gene Sets	R-HSA-9732724	IFNG signaling activates MAPKs	-10.9262	-8.18492	3716,3717,5594,5595	JAK1,JAK2,MAPK1,MAPK3	4/8
1_Member	WikiPathways	WP4538	Regulatory circuits of STAT3 signaling	-10.9034	-8.18061	3716,3717,5594,5595,6774,7297	JAK1,JAK2,MAPK1,MAPK3,STAT3,TYK2	6/78
1_Member	Reactome Gene Sets	R-HSA-449147	Signaling by Interleukins	-10.9007	-8.18061	596,3716,3717,4208,4790,5594,5595,6774,7297	BCL2,JAK1,JAK2,MEF2C,NFKB1,MAPK1,MAPK3,STAT3,TYK2	9/473
1_Member	WikiPathways	WP4263	Pancreatic adenocarcinoma pathway	-10.5508	-7.85092	3716,4790,5594,5595,6198,6774	JAK1,NFKB1,MAPK1,MAPK3,RPS6KB1,STAT3	6/89
1_Member	KEGG Pathway	hsa04658	Th1 and Th2 cell differentiation	-10.4625	-7.78737	3716,3717,4790,5594,5595,7297	JAK1,JAK2,NFKB1,MAPK1,MAPK3,TYK2	6/92
1_Member	Reactome Gene Sets	R-HSA-1280215	Cytokine Signaling in Immune system	-10.4547	-7.78737	596,3716,3717,4208,4790,5594,5595,6774,7297,9020	BCL2,JAK1,JAK2,MEF2C,NFKB1,MAPK1,MAPK3,STAT3,TYK2,MAP3K14	10/786
1_Member	WikiPathways	WP49	IL2 signaling	-10.3887	-7.73557	3716,5594,5595,6198,6774	JAK1,MAPK1,MAPK3,RPS6KB1,STAT3	5/37
1_Member	KEGG Pathway	hsa05167	Kaposi sarcoma-associated herpesvirus infection	-10.3425	-7.70387	3716,3717,4790,5594,5595,6774,7297	JAK1,JAK2,NFKB1,MAPK1,MAPK3,STAT3,TYK2	7/196
1_Member	KEGG Pathway	hsa04933	AGE-RAGE signaling pathway in diabetic complications	-10.2144	-7.60746	596,3717,4790,5594,5595,6774	BCL2,JAK2,NFKB1,MAPK1,MAPK3,STAT3	6/101
1_Member	Canonical Pathways	M161	PID IFNG PATHWAY	-10.2104	-7.60746	3716,3717,5594,5595,6774	JAK1,JAK2,MAPK1,MAPK3,STAT3	5/40
1_Member	KEGG Pathway	hsa04151	PI3K-Akt signaling pathway	-10.1698	-7.57468	596,3716,3717,4790,5594,5595,6198,7532	BCL2,JAK1,JAK2,NFKB1,MAPK1,MAPK3,RPS6KB1,YWHAG	8/362
1_Member	Canonical Pathways	M164	PID ERBB1 DOWNSTREAM PATHWAY	-10.1114	-7.5239	4208,5594,5595,6774,7410,7532	MEF2C,MAPK1,MAPK3,STAT3,VAV2,YWHAG	6/105
1_Member	KEGG Pathway	hsa05207	Chemical carcinogenesis - receptor activation	-10.0604	-7.48787	596,3717,4790,5594,5595,6198,6774	BCL2,JAK2,NFKB1,MAPK1,MAPK3,RPS6KB1,STAT3	7/215
1_Member	KEGG Pathway	hsa05417	Lipid and atherosclerosis	-10.0462	-7.48104	596,3717,4790,5594,5595,6774,7410	BCL2,JAK2,NFKB1,MAPK1,MAPK3,STAT3,VAV2	7/216
1_Member	KEGG Pathway	hsa04066	HIF-1 signaling pathway	-10.0123	-7.45431	596,4790,5594,5595,6198,6774	BCL2,NFKB1,MAPK1,MAPK3,RPS6KB1,STAT3	6/109
1_Member	WikiPathways	WP1434	Osteopontin signaling	-9.91798	-7.36702	4790,5594,5595,9020	NFKB1,MAPK1,MAPK3,MAP3K14	4/13
1_Member	WikiPathways	WP5470	Effect of omega 3 PUFA on Huntington 39 s disease pathways	-9.75817	-7.21416	596,4790,5594,5595,6198,54806	BCL2,NFKB1,MAPK1,MAPK3,RPS6KB1,AHI1	6/120
1_Member	WikiPathways	WP5373	Osteoarthritic chondrocyte hypertrophy	-9.70451	-7.16734	3717,4790,5594,5595,6774	JAK2,NFKB1,MAPK1,MAPK3,STAT3	5/50
1_Member	Canonical Pathways	M231	PID KIT PATHWAY	-9.61617	-7.08574	596,3717,5595,6198,6774	BCL2,JAK2,MAPK3,RPS6KB1,STAT3	5/52
1_Member	WikiPathways	WP304	Kit receptor signaling	-9.57333	-7.05098	3717,5594,5595,6198,6774	JAK2,MAPK1,MAPK3,RPS6KB1,STAT3	5/53
1_Member	Canonical Pathways	M186	PID PDGFRB PATHWAY	-9.56748	-7.05098	3717,5594,5595,6774,7410,7532	JAK2,MAPK1,MAPK3,STAT3,VAV2,YWHAG	6/129
1_Member	Canonical Pathways	M122	PID IL2 1PATHWAY	-9.49012	-6.99187	596,3716,5594,5595,6774	BCL2,JAK1,MAPK1,MAPK3,STAT3	5/55
1_Member	Reactome Gene Sets	R-HSA-109606	Intrinsic Pathway for Apoptosis	-9.49012	-6.99187	596,5594,5595,6774,7532	BCL2,MAPK1,MAPK3,STAT3,YWHAG	5/55
1_Member	WikiPathways	WP3646	Hepatitis C and hepatocellular carcinoma	-9.4497	-6.9576	3716,4790,5595,6774,7410	JAK1,NFKB1,MAPK3,STAT3,VAV2	5/56
1_Member	WikiPathways	WP22	IL9 signaling	-9.39648	-6.91646	3716,5594,5595,6774	JAK1,MAPK1,MAPK3,STAT3	4/17
1_Member	WikiPathways	WP5083	Neuroinflammation and glutamatergic signaling	-9.3522	-6.87808	596,3716,4790,5594,5595,6774	BCL2,JAK1,NFKB1,MAPK1,MAPK3,STAT3	6/140
1_Member	KEGG Pathway	hsa04380	Osteoclast differentiation	-9.31494	-6.84665	3716,4790,5594,5595,7297,9020	JAK1,NFKB1,MAPK1,MAPK3,TYK2,MAP3K14	6/142
1_Member	WikiPathways	WP205	IL7 signaling	-9.08835	-6.6371	3716,5594,5595,6774	JAK1,MAPK1,MAPK3,STAT3	4/20
1_Member	WikiPathways	WP2324	AGE RAGE pathway	-9.08246	-6.63674	3717,4790,5594,5595,6774	JAK2,NFKB1,MAPK1,MAPK3,STAT3	5/66
1_Member	KEGG Pathway	hsa05221	Acute myeloid leukemia	-9.01599	-6.57573	4790,5594,5595,6198,6774	NFKB1,MAPK1,MAPK3,RPS6KB1,STAT3	5/68
1_Member	WikiPathways	WP5434	Cancer pathways	-9.00054	-6.56724	596,3716,3717,4790,5594,5595,6198,6774	BCL2,JAK1,JAK2,NFKB1,MAPK1,MAPK3,RPS6KB1,STAT3	8/509
1_Member	WikiPathways	WP5293	Acute myeloid leukemia	-8.98351	-6.55924	4790,5594,5595,6198,6774	NFKB1,MAPK1,MAPK3,RPS6KB1,STAT3	5/69
1_Member	WikiPathways	WP3929	Chemokine signaling	-8.92146	-6.51115	3717,4790,5594,5595,6774,7410	JAK2,NFKB1,MAPK1,MAPK3,STAT3,VAV2	6/165
1_Member	KEGG Pathway	hsa04917	Prolactin signaling pathway	-8.92	-6.51115	3717,4790,5594,5595,6774	JAK2,NFKB1,MAPK1,MAPK3,STAT3	5/71
1_Member	KEGG Pathway	hsa05200	Pathways in cancer	-8.8434	-6.43957	596,3716,3717,4790,5594,5595,6198,6774	BCL2,JAK1,JAK2,NFKB1,MAPK1,MAPK3,RPS6KB1,STAT3	8/533
1_Member	KEGG Pathway	hsa05164	Influenza A	-8.81284	-6.41397	3716,3717,4790,5594,5595,7297	JAK1,JAK2,NFKB1,MAPK1,MAPK3,TYK2	6/172
1_Member	WikiPathways	WP4341	Non genomic actions of 1 25 dihydroxyvitamin D3	-8.76898	-6.37502	3716,4790,5594,5595,7297	JAK1,NFKB1,MAPK1,MAPK3,TYK2	5/76
1_Member	Reactome Gene Sets	R-HSA-982772	Growth hormone receptor signaling	-8.74805	-6.36375	3717,5594,5595,6774	JAK2,MAPK1,MAPK3,STAT3	4/24
1_Member	KEGG Pathway	hsa05140	Leishmaniasis	-8.74001	-6.36045	3716,3717,4790,5594,5595	JAK1,JAK2,NFKB1,MAPK1,MAPK3	5/77
1_Member	KEGG Pathway	hsa05152	Tuberculosis	-8.69413	-6.31927	596,3716,3717,4790,5594,5595	BCL2,JAK1,JAK2,NFKB1,MAPK1,MAPK3	6/180
1_Member	WikiPathways	WP4172	PI3K Akt signaling	-8.68215	-6.31193	596,3716,3717,4790,5594,5595,6198	BCL2,JAK1,JAK2,NFKB1,MAPK1,MAPK3,RPS6KB1	7/339
1_Member	WikiPathways	WP581	EPO receptor signaling	-8.60017	-6.24805	3717,5594,5595,6774	JAK2,MAPK1,MAPK3,STAT3	4/26
1_Member	KEGG Pathway	hsa04621	NOD-like receptor signaling pathway	-8.5669	-6.21919	596,3716,4790,5594,5595,7297	BCL2,JAK1,NFKB1,MAPK1,MAPK3,TYK2	6/189
1_Member	Canonical Pathways	M1718	SIG IL4RECEPTOR IN B LYPHOCYTES	-8.53073	-6.18738	596,3716,5594,5595	BCL2,JAK1,MAPK1,MAPK3	4/27
1_Member	WikiPathways	WP4298	Acute viral myocarditis	-8.52139	-6.18236	596,3716,5594,5595,6774	BCL2,JAK1,MAPK1,MAPK3,STAT3	5/85
1_Member	KEGG Pathway	hsa04062	Chemokine signaling pathway	-8.51234	-6.17759	3717,4790,5594,5595,6774,7410	JAK2,NFKB1,MAPK1,MAPK3,STAT3,VAV2	6/193
1_Member	WikiPathways	WP5098	T cell activation SARS CoV 2	-8.44484	-6.11433	3717,4790,5594,5595,7297	JAK2,NFKB1,MAPK1,MAPK3,TYK2	5/88
1_Member	KEGG Pathway	hsa05203	Viral carcinogenesis	-8.35537	-6.0414	3716,4790,5594,5595,6774,7532	JAK1,NFKB1,MAPK1,MAPK3,STAT3,YWHAG	6/205
1_Member	Canonical Pathways	M63	PID AVB3 OPN PATHWAY	-8.27796	-5.97204	4790,5594,5595,9020	NFKB1,MAPK1,MAPK3,MAP3K14	4/31
1_Member	KEGG Pathway	hsa04666	Fc gamma R-mediated phagocytosis	-8.20783	-5.90587	5594,5595,6198,7410,50807	MAPK1,MAPK3,RPS6KB1,VAV2,ASAP1	5/98
1_Member	GO Biological Processes	GO:0000165	MAPK cascade	-8.19563	-5.8976	4208,4790,5594,5595,9020,50488	MEF2C,NFKB1,MAPK1,MAPK3,MAP3K14,MINK1	6/218
1_Member	KEGG Pathway	hsa05163	Human cytomegalovirus infection	-8.10212	-5.82323	3716,4790,5594,5595,6198,6774	JAK1,NFKB1,MAPK1,MAPK3,RPS6KB1,STAT3	6/226
1_Member	WikiPathways	WP1544	MicroRNAs in cardiomyocyte hypertrophy	-8.0773	-5.80214	4790,5594,5595,6774,9020	NFKB1,MAPK1,MAPK3,STAT3,MAP3K14	5/104
1_Member	Canonical Pathways	M22	PID GMCSF PATHWAY	-8.00661	-5.73881	3717,5594,5595,6774	JAK2,MAPK1,MAPK3,STAT3	4/36
1_Member	WikiPathways	WP2263	Androgen receptor network in prostate cancer	-7.97432	-5.71733	596,3716,5594,5595,6774	BCL2,JAK1,MAPK1,MAPK3,STAT3	5/109
1_Member	KEGG Pathway	hsa04620	Toll-like receptor signaling pathway	-7.97432	-5.71733	3716,4790,5594,5595,7297	JAK1,NFKB1,MAPK1,MAPK3,TYK2	5/109
1_Member	KEGG Pathway	hsa05171	Coronavirus disease - COVID-19	-7.96805	-5.71461	3716,4790,5594,5595,6774,7297	JAK1,NFKB1,MAPK1,MAPK3,STAT3,TYK2	6/238
1_Member	WikiPathways	WP722	Serotonin HTR1 group and FOS pathway	-7.95712	-5.71068	3717,5594,5595,6774	JAK2,MAPK1,MAPK3,STAT3	4/37
1_Member	WikiPathways	WP2036	TNF related weak inducer of apoptosis TWEAK signaling	-7.90901	-5.66825	4790,5594,5595,9020	NFKB1,MAPK1,MAPK3,MAP3K14	4/38
1_Member	GO Biological Processes	GO:0071345	cellular response to cytokine stimulus	-7.7454	-5.51264	3716,3717,4790,5594,5595,6198,6774,7297	JAK1,JAK2,NFKB1,MAPK1,MAPK3,RPS6KB1,STAT3,TYK2	8/737
1_Member	KEGG Pathway	hsa04660	T cell receptor signaling pathway	-7.72778	-5.49838	4790,5594,5595,7410,9020	NFKB1,MAPK1,MAPK3,VAV2,MAP3K14	5/122
1_Member	Reactome Gene Sets	R-HSA-913531	Interferon Signaling	-7.65153	-5.42608	3716,3717,5594,5595,6774,7297	JAK1,JAK2,MAPK1,MAPK3,STAT3,TYK2	6/269
1_Member	Canonical Pathways	M144	PID CERAMIDE PATHWAY	-7.64558	-5.42608	596,4790,5594,5595	BCL2,NFKB1,MAPK1,MAPK3	4/44
1_Member	Canonical Pathways	M175	PID ERBB2 ERBB3 PATHWAY	-7.64558	-5.42608	3717,5594,5595,6774	JAK2,MAPK1,MAPK3,STAT3	4/44
1_Member	WikiPathways	WP4217	Ebola virus infection in host	-7.60599	-5.39618	4790,5594,5595,7410,10461	NFKB1,MAPK1,MAPK3,VAV2,MERTK	5/129
1_Member	WikiPathways	WP3915	Angiopoietin like protein 8 regulatory pathway	-7.55586	-5.34923	5594,5595,6198,9020,50488	MAPK1,MAPK3,RPS6KB1,MAP3K14,MINK1	5/132
1_Member	KEGG Pathway	hsa04210	Apoptosis	-7.49081	-5.29359	596,4790,5594,5595,9020	BCL2,NFKB1,MAPK1,MAPK3,MAP3K14	5/136
1_Member	Canonical Pathways	M92	PID ANGIOPOIETIN RECEPTOR PATHWAY	-7.45321	-5.26215	4790,5594,5595,6198	NFKB1,MAPK1,MAPK3,RPS6KB1	4/49
1_Member	WikiPathways	WP2637	Interleukin 1 IL 1 structural pathway	-7.45321	-5.26215	4790,5594,5595,9020	NFKB1,MAPK1,MAPK3,MAP3K14	4/49
1_Member	Canonical Pathways	M7955	SIG INSULIN RECEPTOR PATHWAY IN CARDIAC MYOCYTES	-7.38192	-5.19994	5594,5595,6198,7532	MAPK1,MAPK3,RPS6KB1,YWHAG	4/51
1_Member	KEGG Pathway	hsa04550	Signaling pathways regulating pluripotency of stem cells	-7.36641	-5.18742	3716,3717,5594,5595,6774	JAK1,JAK2,MAPK1,MAPK3,STAT3	5/144
1_Member	WikiPathways	WP195	IL1 signaling	-7.28024	-5.10715	4790,5594,5595,9020	NFKB1,MAPK1,MAPK3,MAP3K14	4/54
1_Member	WikiPathways	WP2795	Cardiac hypertrophic response	-7.24764	-5.08327	4790,5594,5595,9020	NFKB1,MAPK1,MAPK3,MAP3K14	4/55
1_Member	WikiPathways	WP560	TGF beta receptor signaling	-7.24764	-5.08327	3716,4790,5595,6774	JAK1,NFKB1,MAPK3,STAT3	4/55
1_Member	WikiPathways	WP4754	IL18 signaling	-7.21565	-5.05414	4790,5594,5595,6198	NFKB1,MAPK1,MAPK3,RPS6KB1	4/56
1_Member	WikiPathways	WP3849	MAPK and NFkB signaling inhibited by Yersinia YopJ	-7.20319	-5.04736	4790,5594,9020	NFKB1,MAPK1,MAP3K14	3/12
1_Member	WikiPathways	WP481	Insulin signaling	-7.13761	-4.99292	5594,5595,6198,9020,50488	MAPK1,MAPK3,RPS6KB1,MAP3K14,MINK1	5/160
1_Member	WikiPathways	WP4816	TGF beta receptor signaling in skeletal dysplasias	-7.12311	-4.98116	3716,4790,5595,6774	JAK1,NFKB1,MAPK3,STAT3	4/59
1_Member	GO Biological Processes	GO:0032496	response to lipopolysaccharide	-7.10252	-4.966	3717,4208,4790,5594,5595,6198	JAK2,MEF2C,NFKB1,MAPK1,MAPK3,RPS6KB1	6/333
1_Member	KEGG Pathway	hsa05165	Human papillomavirus infection	-7.10252	-4.966	3716,4790,5594,5595,6198,7297	JAK1,NFKB1,MAPK1,MAPK3,RPS6KB1,TYK2	6/333
1_Member	Canonical Pathways	M10	PID BCR 5PATHWAY	-7.00702	-4.88116	4790,5594,5595,7410	NFKB1,MAPK1,MAPK3,VAV2	4/63
1_Member	Reactome Gene Sets	R-HSA-450294	MAP kinase activation	-6.97919	-4.85855	4208,4790,5594,5595	MEF2C,NFKB1,MAPK1,MAPK3	4/64
1_Member	GO Biological Processes	GO:0002237	response to molecule of bacterial origin	-6.94589	-4.82785	3717,4208,4790,5594,5595,6198	JAK2,MEF2C,NFKB1,MAPK1,MAPK3,RPS6KB1	6/354
1_Member	Canonical Pathways	M105	PID TELOMERASE PATHWAY	-6.8983	-4.78284	4790,5594,5595,6198	NFKB1,MAPK1,MAPK3,RPS6KB1	4/67
1_Member	Reactome Gene Sets	R-HSA-109581	Apoptosis	-6.88261	-4.76971	596,5594,5595,6774,7532	BCL2,MAPK1,MAPK3,STAT3,YWHAG	5/180
1_Member	WikiPathways	WP3303	RAC1 PAK1 p38 MMP2 pathway	-6.87217	-4.76181	4790,5594,5595,6774	NFKB1,MAPK1,MAPK3,STAT3	4/68
1_Member	GO Biological Processes	GO:0034612	response to tumor necrosis factor	-6.85873	-4.7509	3717,4790,5594,5595,6198	JAK2,NFKB1,MAPK1,MAPK3,RPS6KB1	5/182
1_Member	Canonical Pathways	M121	PID MTOR 4PATHWAY	-6.84643	-4.74112	5594,5595,6198,7532	MAPK1,MAPK3,RPS6KB1,YWHAG	4/69
1_Member	Canonical Pathways	M81	PID CDC42 PATHWAY	-6.82107	-4.71827	5594,5595,6198,7410	MAPK1,MAPK3,RPS6KB1,VAV2	4/70
1_Member	Reactome Gene Sets	R-HSA-448424	Interleukin-17 signaling	-6.77145	-4.67361	4208,4790,5594,5595	MEF2C,NFKB1,MAPK1,MAPK3	4/72
1_Member	Reactome Gene Sets	R-HSA-2559583	Cellular Senescence	-6.70978	-4.61929	4790,5594,5595,6774,50488	NFKB1,MAPK1,MAPK3,STAT3,MINK1	5/195
1_Member	WikiPathways	WP69	T cell receptor signaling	-6.69962	-4.61155	4790,5594,5595,9020	NFKB1,MAPK1,MAPK3,MAP3K14	4/75
1_Member	KEGG Pathway	hsa05205	Proteoglycans in cancer	-6.61253	-4.52686	5594,5595,6198,6774,7410	MAPK1,MAPK3,RPS6KB1,STAT3,VAV2	5/204
1_Member	GO Biological Processes	GO:0071222	cellular response to lipopolysaccharide	-6.57072	-4.48744	3717,4208,4790,5594,5595	JAK2,MEF2C,NFKB1,MAPK1,MAPK3	5/208
1_Member	Reactome Gene Sets	R-HSA-5357801	Programmed Cell Death	-6.51959	-4.44576	596,5594,5595,6774,7532	BCL2,MAPK1,MAPK3,STAT3,YWHAG	5/213
1_Member	KEGG Pathway	hsa05170	Human immunodeficiency virus 1 infection	-6.51959	-4.44576	596,4790,5594,5595,6198	BCL2,NFKB1,MAPK1,MAPK3,RPS6KB1	5/213
1_Member	GO Biological Processes	GO:0071219	cellular response to molecule of bacterial origin	-6.44032	-4.37	3717,4208,4790,5594,5595	JAK2,MEF2C,NFKB1,MAPK1,MAPK3	5/221
1_Member	KEGG Pathway	hsa05210	Colorectal cancer	-6.4392	-4.37	596,5594,5595,6198	BCL2,MAPK1,MAPK3,RPS6KB1	4/87
1_Member	Reactome Gene Sets	R-HSA-445144	Signal transduction by L1	-6.4235	-4.36587	5594,5595,7410	MAPK1,MAPK3,VAV2	3/21
1_Member	WikiPathways	WP5437	GNAQ pathways in port wine stain	-6.4235	-4.36587	4790,5594,5595	NFKB1,MAPK1,MAPK3	3/21
1_Member	KEGG Pathway	hsa05166	Human T-cell leukemia virus 1 infection	-6.42096	-4.36587	3716,4790,5594,5595,9020	JAK1,NFKB1,MAPK1,MAPK3,MAP3K14	5/223
1_Member	WikiPathways	WP5094	Orexin receptor pathway	-6.41919	-4.36587	5594,5595,6198,6774	MAPK1,MAPK3,RPS6KB1,STAT3	4/88
1_Member	WikiPathways	WP231	TNF alpha signaling	-6.39941	-4.34832	4790,5594,5595,9020	NFKB1,MAPK1,MAPK3,MAP3K14	4/89
1_Member	Reactome Gene Sets	R-HSA-9700206	Signaling by ALK in cancer	-6.36053	-4.31987	5594,5595,6774,7297	MAPK1,MAPK3,STAT3,TYK2	4/91
1_Member	Reactome Gene Sets	R-HSA-9725370	Signaling by ALK fusions and activated point mutants	-6.36053	-4.31987	5594,5595,6774,7297	MAPK1,MAPK3,STAT3,TYK2	4/91
1_Member	KEGG Pathway	hsa04662	B cell receptor signaling pathway	-6.36053	-4.31987	4790,5594,5595,7410	NFKB1,MAPK1,MAPK3,VAV2	4/91
1_Member	Reactome Gene Sets	R-HSA-198753	ERK/MAPK targets	-6.36002	-4.31987	4208,5594,5595	MEF2C,MAPK1,MAPK3	3/22
1_Member	WikiPathways	WP2355	Corticotropin releasing hormone signaling	-6.34142	-4.30557	596,4790,5594,5595	BCL2,NFKB1,MAPK1,MAPK3	4/92
1_Member	GO Biological Processes	GO:0031669	cellular response to nutrient levels	-6.30843	-4.27471	596,5594,5595,6198,7532	BCL2,MAPK1,MAPK3,RPS6KB1,YWHAG	5/235
1_Member	WikiPathways	WP262	Ebstein Barr virus LMP1 signaling	-6.29952	-4.27004	4790,5594,9020	NFKB1,MAPK1,MAP3K14	3/23
1_Member	WikiPathways	WP712	Estrogen signaling	-6.29952	-4.27004	596,4790,5594	BCL2,NFKB1,MAPK1	3/23
1_Member	Reactome Gene Sets	R-HSA-877300	Interferon gamma signaling	-6.26706	-4.23968	3716,3717,5594,5595	JAK1,JAK2,MAPK1,MAPK3	4/96
1_Member	Reactome Gene Sets	R-HSA-168142	Toll Like Receptor 10 (TLR10) Cascade	-6.24897	-4.22784	4208,4790,5594,5595	MEF2C,NFKB1,MAPK1,MAPK3	4/97
1_Member	Reactome Gene Sets	R-HSA-168176	Toll Like Receptor 5 (TLR5) Cascade	-6.24897	-4.22784	4208,4790,5594,5595	MEF2C,NFKB1,MAPK1,MAPK3	4/97
1_Member	Reactome Gene Sets	R-HSA-975871	MyD88 cascade initiated on plasma membrane	-6.24897	-4.22784	4208,4790,5594,5595	MEF2C,NFKB1,MAPK1,MAPK3	4/97
1_Member	Canonical Pathways	M17200	SA B CELL RECEPTOR COMPLEXES	-6.24172	-4.22675	5594,5595,7410	MAPK1,MAPK3,VAV2	3/24
1_Member	Reactome Gene Sets	R-HSA-9634638	Estrogen-dependent nuclear events downstream of ESR-membrane signaling	-6.24172	-4.22675	596,5594,5595	BCL2,MAPK1,MAPK3	3/24
1_Member	WikiPathways	WP2035	Follicle stimulating hormone FSH signaling	-6.24172	-4.22675	5594,5595,6198	MAPK1,MAPK3,RPS6KB1	3/24
1_Member	KEGG Pathway	hsa05215	Prostate cancer	-6.23106	-4.21813	596,4790,5594,5595	BCL2,NFKB1,MAPK1,MAPK3	4/98
1_Member	KEGG Pathway	hsa01522	Endocrine resistance	-6.21335	-4.20244	596,5594,5595,6198	BCL2,MAPK1,MAPK3,RPS6KB1	4/99
1_Member	GO Biological Processes	GO:0071216	cellular response to biotic stimulus	-6.20168	-4.19479	3717,4208,4790,5594,5595	JAK2,MEF2C,NFKB1,MAPK1,MAPK3	5/247
1_Member	WikiPathways	WP382	MAPK signaling	-6.20168	-4.19479	4208,4790,5594,5595,9020	MEF2C,NFKB1,MAPK1,MAPK3,MAP3K14	5/247
1_Member	WikiPathways	WP1981	Thyroxine thyroid hormone production	-6.1864	-4.18547	4790,5594,5595	NFKB1,MAPK1,MAPK3	3/25
1_Member	KEGG Pathway	hsa05131	Shigellosis	-6.18441	-4.18545	596,4790,5594,5595,6198	BCL2,NFKB1,MAPK1,MAPK3,RPS6KB1	5/249
1_Member	Reactome Gene Sets	R-HSA-975138	TRAF6 mediated induction of NFkB and MAP kinases upon TLR7/8 or 9 activation	-6.14427	-4.14727	4208,4790,5594,5595	MEF2C,NFKB1,MAPK1,MAPK3	4/103
1_Member	Reactome Gene Sets	R-HSA-975155	MyD88 dependent cascade initiated on endosome	-6.12743	-4.13239	4208,4790,5594,5595	MEF2C,NFKB1,MAPK1,MAPK3	4/104
1_Member	KEGG Pathway	hsa04625	C-type lectin receptor signaling pathway	-6.11076	-4.11766	4790,5594,5595,9020	NFKB1,MAPK1,MAPK3,MAP3K14	4/105
1_Member	Reactome Gene Sets	R-HSA-168164	Toll Like Receptor 3 (TLR3) Cascade	-6.09425	-4.10501	4208,4790,5594,5595	MEF2C,NFKB1,MAPK1,MAPK3	4/106
1_Member	GO Biological Processes	GO:0050804	modulation of chemical synaptic transmission	-6.08807	-4.10076	3717,4208,5594,5595,6198,7532	JAK2,MEF2C,MAPK1,MAPK3,RPS6KB1,YWHAG	6/496
1_Member	GO Biological Processes	GO:0099177	regulation of trans-synaptic signaling	-6.08298	-4.10076	3717,4208,5594,5595,6198,7532	JAK2,MEF2C,MAPK1,MAPK3,RPS6KB1,YWHAG	6/497
1_Member	Reactome Gene Sets	R-HSA-168181	Toll Like Receptor 7/8 (TLR7/8) Cascade	-6.0617	-4.08384	4208,4790,5594,5595	MEF2C,NFKB1,MAPK1,MAPK3	4/108
1_Member	WikiPathways	WP5353	Macrophage stimulating protein MSP signaling	-6.0617	-4.08384	4790,5594,5595,6198	NFKB1,MAPK1,MAPK3,RPS6KB1	4/108
1_Member	Reactome Gene Sets	R-HSA-2559582	Senescence-Associated Secretory Phenotype (SASP)	-6.02977	-4.05377	4790,5594,5595,6774	NFKB1,MAPK1,MAPK3,STAT3	4/110
1_Member	Reactome Gene Sets	R-HSA-166166	MyD88-independent TLR4 cascade	-6.01402	-4.04359	4208,4790,5594,5595	MEF2C,NFKB1,MAPK1,MAPK3	4/111
1_Member	Reactome Gene Sets	R-HSA-168138	Toll Like Receptor 9 (TLR9) Cascade	-6.01402	-4.04359	4208,4790,5594,5595	MEF2C,NFKB1,MAPK1,MAPK3	4/111
1_Member	Reactome Gene Sets	R-HSA-937061	TRIF (TICAM1)-mediated TLR4 signaling	-6.01402	-4.04359	4208,4790,5594,5595	MEF2C,NFKB1,MAPK1,MAPK3	4/111
1_Member	Canonical Pathways	M55	PID S1P S1P3 PATHWAY	-5.98613	-4.01983	3717,5594,5595	JAK2,MAPK1,MAPK3	3/29
1_Member	Reactome Gene Sets	R-HSA-166058	MyD88:MAL(TIRAP) cascade initiated on plasma membrane	-5.98297	-4.01983	4208,4790,5594,5595	MEF2C,NFKB1,MAPK1,MAPK3	4/113
1_Member	Reactome Gene Sets	R-HSA-168188	Toll Like Receptor TLR6:TLR2 Cascade	-5.98297	-4.01983	4208,4790,5594,5595	MEF2C,NFKB1,MAPK1,MAPK3	4/113
1_Member	WikiPathways	WP3391	Senescence associated secretory phenotype SASP	-5.98297	-4.01983	4790,5594,5595,6774	NFKB1,MAPK1,MAPK3,STAT3	4/113
1_Member	GO Biological Processes	GO:0090596	sensory organ morphogenesis	-5.96431	-4.00298	596,5594,5595,6774,54806	BCL2,MAPK1,MAPK3,STAT3,AHI1	5/276
1_Member	Reactome Gene Sets	R-HSA-187037	Signaling by NTRK1 (TRKA)	-5.95247	-3.99651	4208,5594,5595,6774	MEF2C,MAPK1,MAPK3,STAT3	4/115
1_Member	KEGG Pathway	hsa04725	Cholinergic synapse	-5.95247	-3.99651	596,3717,5594,5595	BCL2,JAK2,MAPK1,MAPK3	4/115
1_Member	KEGG Pathway	hsa04928	Parathyroid hormone synthesis, secretion and action	-5.95247	-3.99651	596,4208,5594,5595	BCL2,MEF2C,MAPK1,MAPK3	4/115
1_Member	Reactome Gene Sets	R-HSA-168179	Toll Like Receptor TLR1:TLR2 Cascade	-5.93743	-3.98501	4208,4790,5594,5595	MEF2C,NFKB1,MAPK1,MAPK3	4/116
1_Member	Reactome Gene Sets	R-HSA-181438	Toll Like Receptor 2 (TLR2) Cascade	-5.93743	-3.98501	4208,4790,5594,5595	MEF2C,NFKB1,MAPK1,MAPK3	4/116
1_Member	Reactome Gene Sets	R-HSA-9006934	Signaling by Receptor Tyrosine Kinases	-5.90184	-3.95294	3717,4208,5594,5595,6774,7410	JAK2,MEF2C,MAPK1,MAPK3,STAT3,VAV2	6/534
1_Member	Reactome Gene Sets	R-HSA-450282	MAPK targets/ Nuclear events mediated by MAP kinases	-5.89656	-3.95115	4208,5594,5595	MEF2C,MAPK1,MAPK3	3/31
1_Member	WikiPathways	WP3981	miRNA regulation of prostate cancer signaling	-5.89656	-3.95115	596,4790,5594	BCL2,NFKB1,MAPK1	3/31
1_Member	KEGG Pathway	hsa04668	TNF signaling pathway	-5.89308	-3.95047	4790,5594,5595,9020	NFKB1,MAPK1,MAPK3,MAP3K14	4/119
1_Member	GO Biological Processes	GO:0071396	cellular response to lipid	-5.89242	-3.95047	3717,4208,4790,5594,5595,6198	JAK2,MEF2C,NFKB1,MAPK1,MAPK3,RPS6KB1	6/536
1_Member	Reactome Gene Sets	R-HSA-5684996	MAPK1/MAPK3 signaling	-5.88839	-3.94816	3716,3717,5594,5595,7297	JAK1,JAK2,MAPK1,MAPK3,TYK2	5/286
1_Member	KEGG Pathway	hsa04722	Neurotrophin signaling pathway	-5.87855	-3.94003	596,4790,5594,5595	BCL2,NFKB1,MAPK1,MAPK3	4/120
1_Member	Reactome Gene Sets	R-HSA-2871796	FCERI mediated MAPK activation	-5.854	-3.91719	5594,5595,7410	MAPK1,MAPK3,VAV2	3/32
1_Member	KEGG Pathway	hsa04071	Sphingolipid signaling pathway	-5.84986	-3.91644	596,4790,5594,5595	BCL2,NFKB1,MAPK1,MAPK3	4/122
1_Member	KEGG Pathway	hsa04935	Growth hormone synthesis, secretion and action	-5.84986	-3.91644	3717,5594,5595,6774	JAK2,MAPK1,MAPK3,STAT3	4/122
1_Member	GO Biological Processes	GO:0030278	regulation of ossification	-5.82165	-3.88992	596,4208,5594,5595	BCL2,MEF2C,MAPK1,MAPK3	4/124
1_Member	Reactome Gene Sets	R-HSA-9725371	Nuclear events stimulated by ALK signaling in cancer	-5.8128	-3.88775	5594,5595,6774	MAPK1,MAPK3,STAT3	3/33
1_Member	WikiPathways	WP4481	Resistin as a regulator of inflammation	-5.8128	-3.88775	4790,5594,5595	NFKB1,MAPK1,MAPK3	3/33
1_Member	WikiPathways	WP4875	Disruption of postsynaptic signaling by CNV	-5.8128	-3.88775	5594,5595,7532	MAPK1,MAPK3,YWHAG	3/33
1_Member	KEGG Pathway	hsa04010	MAPK signaling pathway	-5.78658	-3.86319	4208,4790,5594,5595,9020	MEF2C,NFKB1,MAPK1,MAPK3,MAP3K14	5/300
1_Member	Canonical Pathways	M12705	SIG CD40PATHWAYMAP	-5.77287	-3.85603	4790,5594,5595	NFKB1,MAPK1,MAPK3	3/34
1_Member	Canonical Pathways	M270	PID MAPK TRK PATHWAY	-5.77287	-3.85603	4208,5594,5595	MEF2C,MAPK1,MAPK3	3/34
1_Member	WikiPathways	WP313	Hepatocyte growth factor receptor signaling	-5.77287	-3.85603	5594,5595,6774	MAPK1,MAPK3,STAT3	3/34
1_Member	WikiPathways	WP3932	Focal adhesion PI3K Akt mTOR signaling	-5.7654	-3.85019	3716,3717,5594,5595,6198	JAK1,JAK2,MAPK1,MAPK3,RPS6KB1	5/303
1_Member	Canonical Pathways	M127	PID ERBB1 RECEPTOR PROXIMAL PATHWAY	-5.73415	-3.82216	5594,5595,6774	MAPK1,MAPK3,STAT3	3/35
1_Member	KEGG Pathway	hsa05206	MicroRNAs in cancer	-5.70315	-3.79277	596,4790,5594,5595,6774	BCL2,NFKB1,MAPK1,MAPK3,STAT3	5/312
1_Member	WikiPathways	WP4877	Host pathogen interaction of human coronaviruses MAPK signaling	-5.69655	-3.78937	596,5594,5595	BCL2,MAPK1,MAPK3	3/36
1_Member	Reactome Gene Sets	R-HSA-166520	Signaling by NTRKs	-5.68727	-3.78483	4208,5594,5595,6774	MEF2C,MAPK1,MAPK3,STAT3	4/134
1_Member	Reactome Gene Sets	R-HSA-2454202	Fc epsilon receptor (FCERI) signaling	-5.68727	-3.78483	4790,5594,5595,7410	NFKB1,MAPK1,MAPK3,VAV2	4/134
1_Member	GO Biological Processes	GO:0007423	sensory organ development	-5.68547	-3.7846	596,5594,5595,6774,10461,54806	BCL2,MAPK1,MAPK3,STAT3,MERTK,AHI1	6/582
1_Member	WikiPathways	WP4331	Neovascularization processes	-5.66002	-3.76538	4790,5594,5595	NFKB1,MAPK1,MAPK3	3/37
1_Member	WikiPathways	WP5269	Genetic causes of porto sinusoidal vascular disease	-5.66002	-3.76538	4790,5594,5595	NFKB1,MAPK1,MAPK3	3/37
1_Member	KEGG Pathway	hsa05135	Yersinia infection	-5.63638	-3.74482	4790,5594,5595,7410	NFKB1,MAPK1,MAPK3,VAV2	4/138
1_Member	GO Biological Processes	GO:0030335	positive regulation of cell migration	-5.63008	-3.74005	596,3717,5594,5595,6198,6774	BCL2,JAK2,MAPK1,MAPK3,RPS6KB1,STAT3	6/595
1_Member	Canonical Pathways	M13	PID ERBB4 PATHWAY	-5.6245	-3.736	3717,5594,5595	JAK2,MAPK1,MAPK3	3/38
1_Member	Reactome Gene Sets	R-HSA-5683057	MAPK family signaling cascades	-5.61644	-3.72946	3716,3717,5594,5595,7297	JAK1,JAK2,MAPK1,MAPK3,TYK2	5/325
1_Member	KEGG Pathway	hsa04371	Apelin signaling pathway	-5.6115	-3.72603	4208,5594,5595,6198	MEF2C,MAPK1,MAPK3,RPS6KB1	4/140
1_Member	GO Biological Processes	GO:0048645	animal organ formation	-5.58993	-3.70898	4208,5594,5595	MEF2C,MAPK1,MAPK3	3/39
1_Member	WikiPathways	WP4871	Kisspeptin kisspeptin receptor system in the ovary	-5.58993	-3.70898	4790,5594,5595	NFKB1,MAPK1,MAPK3	3/39
1_Member	Reactome Gene Sets	R-HSA-166016	Toll Like Receptor 4 (TLR4) Cascade	-5.52721	-3.65221	4208,4790,5594,5595	MEF2C,NFKB1,MAPK1,MAPK3	4/147
1_Member	GO Biological Processes	GO:2000147	positive regulation of cell motility	-5.51498	-3.64292	596,3717,5594,5595,6198,6774	BCL2,JAK2,MAPK1,MAPK3,RPS6KB1,STAT3	6/623
1_Member	GO Biological Processes	GO:0032869	cellular response to insulin stimulus	-5.49234	-3.6232	5594,5595,6198,7532	MAPK1,MAPK3,RPS6KB1,YWHAG	4/150
1_Member	KEGG Pathway	hsa05226	Gastric cancer	-5.49234	-3.6232	596,5594,5595,6198	BCL2,MAPK1,MAPK3,RPS6KB1	4/150
1_Member	Reactome Gene Sets	R-HSA-9656223	Signaling by RAF1 mutants	-5.46025	-3.59322	3717,5594,5595	JAK2,MAPK1,MAPK3	3/43
1_Member	GO Biological Processes	GO:0040017	positive regulation of locomotion	-5.45945	-3.59322	596,3717,5594,5595,6198,6774	BCL2,JAK2,MAPK1,MAPK3,RPS6KB1,STAT3	6/637
1_Member	GO Biological Processes	GO:0071356	cellular response to tumor necrosis factor	-5.4247	-3.56279	3717,4790,5594,5595	JAK2,NFKB1,MAPK1,MAPK3	4/156
1_Member	KEGG Pathway	hsa04148	Efferocytosis	-5.4247	-3.56279	3717,5594,5595,10461	JAK2,MAPK1,MAPK3,MERTK	4/156
1_Member	Canonical Pathways	M8626	SIG BCR SIGNALING PATHWAY	-5.37091	-3.51611	596,5594,5595	BCL2,MAPK1,MAPK3	3/46
1_Member	WikiPathways	WP4566	Translation inhibitors in chronically activated PDGFRA cells	-5.37091	-3.51611	5594,5595,6198	MAPK1,MAPK3,RPS6KB1	3/46
1_Member	Reactome Gene Sets	R-HSA-6802946	Signaling by moderate kinase activity BRAF mutants	-5.34246	-3.4988	3717,5594,5595	JAK2,MAPK1,MAPK3	3/47
1_Member	Reactome Gene Sets	R-HSA-6802949	Signaling by RAS mutants	-5.34246	-3.4988	3717,5594,5595	JAK2,MAPK1,MAPK3	3/47
1_Member	Reactome Gene Sets	R-HSA-6802955	Paradoxical activation of RAF signaling by kinase inactive BRAF	-5.34246	-3.4988	3717,5594,5595	JAK2,MAPK1,MAPK3	3/47
1_Member	Reactome Gene Sets	R-HSA-9649948	Signaling downstream of RAS mutants	-5.34246	-3.4988	3717,5594,5595	JAK2,MAPK1,MAPK3	3/47
1_Member	Reactome Gene Sets	R-HSA-9658195	Leishmania infection	-5.33855	-3.49763	4790,5594,5595,7410	NFKB1,MAPK1,MAPK3,VAV2	4/164
1_Member	Reactome Gene Sets	R-HSA-9824443	Parasitic Infection Pathways	-5.33855	-3.49763	4790,5594,5595,7410	NFKB1,MAPK1,MAPK3,VAV2	4/164
1_Member	GO Biological Processes	GO:0048538	thymus development	-5.28738	-3.44868	596,5594,5595	BCL2,MAPK1,MAPK3	3/49
1_Member	KEGG Pathway	hsa04140	Autophagy - animal	-5.28688	-3.44868	596,5594,5595,6198	BCL2,MAPK1,MAPK3,RPS6KB1	4/169
1_Member	WikiPathways	WP2018	RANKL RANK signaling	-5.2607	-3.42784	4790,5594,5595	NFKB1,MAPK1,MAPK3	3/50
1_Member	GO Biological Processes	GO:0098657	import into cell	-5.26029	-3.42784	5594,5595,6198,7410,10461,201176	MAPK1,MAPK3,RPS6KB1,VAV2,MERTK,ARHGAP27	6/690
1_Member	Reactome Gene Sets	R-HSA-168898	Toll-like Receptor Cascades	-5.25662	-3.42782	4208,4790,5594,5595	MEF2C,NFKB1,MAPK1,MAPK3	4/172
1_Member	GO Biological Processes	GO:0048762	mesenchymal cell differentiation	-5.23675	-3.41192	596,4208,5594,5595	BCL2,MEF2C,MAPK1,MAPK3	4/174
1_Member	WikiPathways	WP4539	Synaptic signaling associated with autism spectrum disorder	-5.23457	-3.41104	5594,5595,6198	MAPK1,MAPK3,RPS6KB1	3/51
1_Member	GO Biological Processes	GO:0009267	cellular response to starvation	-5.22691	-3.4047	596,5594,5595,7532	BCL2,MAPK1,MAPK3,YWHAG	4/175
1_Member	GO Biological Processes	GO:0035094	response to nicotine	-5.18384	-3.36812	596,4790,5594	BCL2,NFKB1,MAPK1	3/53
1_Member	Canonical Pathways	M113	PID NFAT 3PATHWAY	-5.18384	-3.36812	596,5595,7532	BCL2,MAPK3,YWHAG	3/53
1_Member	WikiPathways	WP2864	Apoptosis related network due to altered Notch3 in ovarian cancer	-5.18384	-3.36812	4790,5594,6198	NFKB1,MAPK1,RPS6KB1	3/53
1_Member	WikiPathways	WP5144	NRP1 triggered signaling in pancreatic cancer	-5.18384	-3.36812	4790,5594,5595	NFKB1,MAPK1,MAPK3	3/53
1_Member	GO Biological Processes	GO:0009617	response to bacterium	-5.17883	-3.3644	3717,4208,4790,5594,5595,6198	JAK2,MEF2C,NFKB1,MAPK1,MAPK3,RPS6KB1	6/713
1_Member	GO Biological Processes	GO:0048863	stem cell differentiation	-5.15016	-3.33829	596,4208,5594,5595	BCL2,MEF2C,MAPK1,MAPK3	4/183
1_Member	GO Biological Processes	GO:0043331	response to dsRNA	-5.08804	-3.27871	4790,5594,5595	NFKB1,MAPK1,MAPK3	3/57
1_Member	GO Biological Processes	GO:0048732	gland development	-5.04995	-3.24189	596,3717,4790,5594,5595	BCL2,JAK2,NFKB1,MAPK1,MAPK3	5/425
1_Member	Canonical Pathways	M166	PID ATF2 PATHWAY	-5.04269	-3.24092	596,5594,5595	BCL2,MAPK1,MAPK3	3/59
1_Member	Reactome Gene Sets	R-HSA-9664407	Parasite infection	-5.04269	-3.24092	5594,5595,7410	MAPK1,MAPK3,VAV2	3/59
1_Member	Reactome Gene Sets	R-HSA-9664417	Leishmania phagocytosis	-5.04269	-3.24092	5594,5595,7410	MAPK1,MAPK3,VAV2	3/59
1_Member	Reactome Gene Sets	R-HSA-9664422	FCGR3A-mediated phagocytosis	-5.04269	-3.24092	5594,5595,7410	MAPK1,MAPK3,VAV2	3/59
1_Member	WikiPathways	WP4205	MET in type 1 papillary renal cell carcinoma	-5.04269	-3.24092	5594,5595,6774	MAPK1,MAPK3,STAT3	3/59
1_Member	Canonical Pathways	M7	PID FCER1 PATHWAY	-5.02061	-3.22247	4790,5594,5595	NFKB1,MAPK1,MAPK3	3/60
1_Member	WikiPathways	WP306	Focal adhesion	-5.00651	-3.21094	596,5594,5595,7410	BCL2,MAPK1,MAPK3,VAV2	4/199
1_Member	Canonical Pathways	M187	PID TRKR PATHWAY	-4.9989	-3.207	5594,5595,6774	MAPK1,MAPK3,STAT3	3/61
1_Member	Reactome Gene Sets	R-HSA-198725	Nuclear Events (kinase and transcription factor activation)	-4.9989	-3.207	4208,5594,5595	MEF2C,MAPK1,MAPK3	3/61
1_Member	Reactome Gene Sets	R-HSA-2029482	Regulation of actin dynamics for phagocytic cup formation	-4.9989	-3.207	5594,5595,7410	MAPK1,MAPK3,VAV2	3/61
1_Member	KEGG Pathway	hsa04510	Focal adhesion	-4.97246	-3.18299	596,5594,5595,7410	BCL2,MAPK1,MAPK3,VAV2	4/203
1_Member	Canonical Pathways	M8	PID ENDOTHELIN PATHWAY	-4.95656	-3.1683	3717,5594,5595	JAK2,MAPK1,MAPK3	3/63
1_Member	GO Biological Processes	GO:0018108	peptidyl-tyrosine phosphorylation	-4.91557	-3.12973	3716,3717,5595	JAK1,JAK2,MAPK3	3/65
1_Member	GO Biological Processes	GO:0048708	astrocyte differentiation	-4.89556	-3.11092	5594,5595,6774	MAPK1,MAPK3,STAT3	3/66
1_Member	GO Biological Processes	GO:0018212	peptidyl-tyrosine modification	-4.87586	-3.09481	3716,3717,5595	JAK1,JAK2,MAPK3	3/67
1_Member	Reactome Gene Sets	R-HSA-6802952	Signaling by BRAF and RAF1 fusions	-4.87586	-3.09481	3717,5594,5595	JAK2,MAPK1,MAPK3	3/67
1_Member	GO Biological Processes	GO:0042594	response to starvation	-4.86638	-3.08725	596,5594,5595,7532	BCL2,MAPK1,MAPK3,YWHAG	4/216
1_Member	Reactome Gene Sets	R-HSA-5663202	Diseases of signal transduction by growth factor receptors and second messengers	-4.86593	-3.08725	3717,5594,5595,6774,7297	JAK2,MAPK1,MAPK3,STAT3,TYK2	5/464
1_Member	GO Biological Processes	GO:0071407	cellular response to organic cyclic compound	-4.85246	-3.07495	3717,4208,4790,5594,6198	JAK2,MEF2C,NFKB1,MAPK1,RPS6KB1	5/467
1_Member	GO Biological Processes	GO:0032868	response to insulin	-4.84284	-3.06652	5594,5595,6198,7532	MAPK1,MAPK3,RPS6KB1,YWHAG	4/219
1_Member	KEGG Pathway	hsa04664	Fc epsilon RI signaling pathway	-4.83735	-3.0622	5594,5595,7410	MAPK1,MAPK3,VAV2	3/69
1_Member	GO Biological Processes	GO:0043583	ear development	-4.81963	-3.04688	596,5594,5595,54806	BCL2,MAPK1,MAPK3,AHI1	4/222
1_Member	KEGG Pathway	hsa04024	cAMP signaling pathway	-4.78917	-3.02101	4790,5594,5595,7410	NFKB1,MAPK1,MAPK3,VAV2	4/226
1_Member	KEGG Pathway	hsa05208	Chemical carcinogenesis - reactive oxygen species	-4.78917	-3.02101	4790,5594,5595,9020	NFKB1,MAPK1,MAPK3,MAP3K14	4/226
1_Member	WikiPathways	WP4255	Non small cell lung cancer	-4.78167	-3.01581	5594,5595,6774	MAPK1,MAPK3,STAT3	3/72
1_Member	WikiPathways	WP4216	Chromosomal and microsatellite instability in colorectal cancer	-4.76364	-3.00007	596,5594,5595	BCL2,MAPK1,MAPK3	3/73
1_Member	KEGG Pathway	hsa05223	Non-small cell lung cancer	-4.76364	-3.00007	5594,5595,6774	MAPK1,MAPK3,STAT3	3/73
1_Member	GO Biological Processes	GO:0031667	response to nutrient levels	-4.75204	-2.98962	596,5594,5595,6198,7532	BCL2,MAPK1,MAPK3,RPS6KB1,YWHAG	5/490
1_Member	Canonical Pathways	M160	PID AVB3 INTEGRIN PATHWAY	-4.74586	-2.98684	5594,5595,6198	MAPK1,MAPK3,RPS6KB1	3/74
1_Member	KEGG Pathway	hsa01524	Platinum drug resistance	-4.72833	-2.97156	596,5594,5595	BCL2,MAPK1,MAPK3	3/75
1_Member	GO Biological Processes	GO:0006897	endocytosis	-4.69745	-2.94406	5594,5595,7410,10461,201176	MAPK1,MAPK3,VAV2,MERTK,ARHGAP27	5/503
1_Member	Reactome Gene Sets	R-HSA-9009391	Extra-nuclear estrogen signaling	-4.69396	-2.94279	596,5594,5595	BCL2,MAPK1,MAPK3	3/77
1_Member	KEGG Pathway	hsa05220	Chronic myeloid leukemia	-4.69396	-2.94279	4790,5594,5595	NFKB1,MAPK1,MAPK3	3/77
1_Member	KEGG Pathway	hsa05133	Pertussis	-4.67712	-2.92927	4790,5594,5595	NFKB1,MAPK1,MAPK3	3/78
1_Member	GO Biological Processes	GO:0018193	peptidyl-amino acid modification	-4.64433	-2.89977	3716,3717,5594,5595,6198	JAK1,JAK2,MAPK1,MAPK3,RPS6KB1	5/516
1_Member	GO Biological Processes	GO:0060485	mesenchyme development	-4.63793	-2.89446	596,4208,5594,5595	BCL2,MEF2C,MAPK1,MAPK3	4/247
1_Member	GO Biological Processes	GO:0070848	response to growth factor	-4.62028	-2.87899	4208,5594,5595,6198,6774	MEF2C,MAPK1,MAPK3,RPS6KB1,STAT3	5/522
1_Member	Canonical Pathways	M115	PID REG GR PATHWAY	-4.6119	-2.8717	4790,5594,5595	NFKB1,MAPK1,MAPK3	3/82
1_Member	KEGG Pathway	hsa05132	Salmonella infection	-4.61063	-2.87151	596,4790,5594,5595	BCL2,NFKB1,MAPK1,MAPK3	4/251
1_Member	GO Biological Processes	GO:0048864	stem cell development	-4.58051	-2.84354	596,5594,5595	BCL2,MAPK1,MAPK3	3/84
1_Member	Reactome Gene Sets	R-HSA-6802957	Oncogenic MAPK signaling	-4.58051	-2.84354	3717,5594,5595	JAK2,MAPK1,MAPK3	3/84
1_Member	Reactome Gene Sets	R-HSA-2029480	Fcgamma receptor (FCGR) dependent phagocytosis	-4.54987	-2.81718	5594,5595,7410	MAPK1,MAPK3,VAV2	3/86
1_Member	KEGG Pathway	hsa04012	ErbB signaling pathway	-4.54987	-2.81718	5594,5595,6198	MAPK1,MAPK3,RPS6KB1	3/86
1_Member	WikiPathways	WP673	ErbB signaling	-4.49072	-2.76016	5594,5595,6198	MAPK1,MAPK3,RPS6KB1	3/90
1_Member	GO Biological Processes	GO:0014033	neural crest cell differentiation	-4.47636	-2.74896	4208,5594,5595	MEF2C,MAPK1,MAPK3	3/91
1_Member	WikiPathways	WP23	B cell receptor signaling	-4.46215	-2.73581	4790,5594,7410	NFKB1,MAPK1,VAV2	3/92
1_Member	GO Biological Processes	GO:0030641	regulation of cellular pH	-4.43421	-2.70996	596,5594,5595	BCL2,MAPK1,MAPK3	3/94
1_Member	Reactome Gene Sets	R-HSA-5673001	RAF/MAP kinase cascade	-4.42527	-2.70206	3716,3717,5594,5595	JAK1,JAK2,MAPK1,MAPK3	4/280
1_Member	WikiPathways	WP75	Toll like receptor signaling	-4.42047	-2.69934	4790,5594,5595	NFKB1,MAPK1,MAPK3	3/95
1_Member	KEGG Pathway	hsa04657	IL-17 signaling pathway	-4.42047	-2.69934	4790,5594,5595	NFKB1,MAPK1,MAPK3	3/95
1_Member	GO Biological Processes	GO:1903432	regulation of TORC1 signaling	-4.38012	-2.66311	5595,6198,7532	MAPK3,RPS6KB1,YWHAG	3/98
1_Member	GO Biological Processes	GO:0048534	hematopoietic or lymphoid organ development	-4.36695	-2.65302	596,5594,5595	BCL2,MAPK1,MAPK3	3/99
1_Member	KEGG Pathway	hsa05231	Choline metabolism in cancer	-4.36695	-2.65302	5594,5595,6198	MAPK1,MAPK3,RPS6KB1	3/99
1_Member	GO Biological Processes	GO:0048562	embryonic organ morphogenesis	-4.33707	-2.62617	4208,5594,5595,54806	MEF2C,MAPK1,MAPK3,AHI1	4/295
1_Member	KEGG Pathway	hsa05142	Chagas disease	-4.31559	-2.60672	4790,5594,5595	NFKB1,MAPK1,MAPK3	3/103
1_Member	GO Biological Processes	GO:0006885	regulation of pH	-4.30307	-2.59521	596,5594,5595	BCL2,MAPK1,MAPK3	3/104
1_Member	Reactome Gene Sets	R-HSA-109582	Hemostasis	-4.2576	-2.55473	3717,5594,5595,7410,10461	JAK2,MAPK1,MAPK3,VAV2,MERTK	5/622
1_Member	KEGG Pathway	hsa04350	TGF-beta signaling pathway	-4.25421	-2.55233	5594,5595,6198	MAPK1,MAPK3,RPS6KB1	3/108
1_Member	WikiPathways	WP5366	NF1 copy number variation syndrome	-4.24228	-2.54238	596,5594,5595	BCL2,MAPK1,MAPK3	3/109
1_Member	WikiPathways	WP4874	CAMKK2 pathway	-4.23046	-2.53352	5594,5595,6198	MAPK1,MAPK3,RPS6KB1	3/110
1_Member	WikiPathways	WP710	DNA damage response only ATM dependent	-4.23046	-2.53352	596,4790,5594	BCL2,NFKB1,MAPK1	3/110
1_Member	WikiPathways	WP5426	HDAC6 interactions in the central nervous system	-4.20716	-2.51217	596,5594,5595	BCL2,MAPK1,MAPK3	3/112
1_Member	WikiPathways	WP3931	Embryonic stem cell pluripotency pathways	-4.13973	-2.44571	3716,5594,6774	JAK1,MAPK1,STAT3	3/118
1_Member	GO Biological Processes	GO:0043408	regulation of MAPK cascade	-4.13265	-2.44058	3717,4208,5594,5595,50488	JAK2,MEF2C,MAPK1,MAPK3,MINK1	5/661
1_Member	Reactome Gene Sets	R-HSA-373760	L1CAM interactions	-4.12883	-2.43773	5594,5595,7410	MAPK1,MAPK3,VAV2	3/119
1_Member	Reactome Gene Sets	R-HSA-2559580	Oxidative Stress Induced Senescence	-4.07572	-2.38655	5594,5595,50488	MAPK1,MAPK3,MINK1	3/124
1_Member	GO Biological Processes	GO:0035051	cardiocyte differentiation	-4.06537	-2.37716	4208,5594,5595	MEF2C,MAPK1,MAPK3	3/125
1_Member	GO Biological Processes	GO:0010038	response to metal ion	-4.06386	-2.37661	596,4208,5594,5595	BCL2,MEF2C,MAPK1,MAPK3	4/347
1_Member	GO Biological Processes	GO:0030879	mammary gland development	-4.04491	-2.35861	3717,4790,5594	JAK2,NFKB1,MAPK1	3/127
1_Member	Reactome Gene Sets	R-HSA-9730414	MITF-M-regulated melanocyte development	-4.01483	-2.33329	596,5594,5595	BCL2,MAPK1,MAPK3	3/130
1_Member	KEGG Pathway	hsa04926	Relaxin signaling pathway	-4.01483	-2.33329	4790,5594,5595	NFKB1,MAPK1,MAPK3	3/130
1_Member	Reactome Gene Sets	R-HSA-194315	Signaling by Rho GTPases	-3.99789	-2.3173	5594,5595,7410,7532,201176	MAPK1,MAPK3,VAV2,YWHAG,ARHGAP27	5/706
1_Member	KEGG Pathway	hsa04068	FoxO signaling pathway	-3.98545	-2.30675	5594,5595,6774	MAPK1,MAPK3,STAT3	3/133
1_Member	GO Biological Processes	GO:0051347	positive regulation of transferase activity	-3.98374	-2.30597	3717,5594,5595,10461	JAK2,MAPK1,MAPK3,MERTK	4/364
1_Member	KEGG Pathway	hsa04650	Natural killer cell mediated cytotoxicity	-3.96625	-2.29049	5594,5595,7410	MAPK1,MAPK3,VAV2	3/135
1_Member	GO Biological Processes	GO:0006979	response to oxidative stress	-3.96545	-2.29049	596,3717,5594,5595	BCL2,JAK2,MAPK1,MAPK3	4/368
1_Member	Reactome Gene Sets	R-HSA-9716542	Signaling by Rho GTPases, Miro GTPases and RHOBTB3	-3.95218	-2.27908	5594,5595,7410,7532,201176	MAPK1,MAPK3,VAV2,YWHAG,ARHGAP27	5/722
1_Member	KEGG Pathway	hsa04910	Insulin signaling pathway	-3.93798	-2.2658	5594,5595,6198	MAPK1,MAPK3,RPS6KB1	3/138
1_Member	KEGG Pathway	hsa04114	Oocyte meiosis	-3.92869	-2.25837	5594,5595,7532	MAPK1,MAPK3,YWHAG	3/139
1_Member	KEGG Pathway	hsa04915	Estrogen signaling pathway	-3.92869	-2.25837	596,5594,5595	BCL2,MAPK1,MAPK3	3/139
1_Member	KEGG Pathway	hsa05224	Breast cancer	-3.84812	-2.1851	5594,5595,6198	MAPK1,MAPK3,RPS6KB1	3/148
1_Member	Reactome Gene Sets	R-HSA-1169410	Antiviral mechanism by IFN-stimulated genes	-3.83948	-2.17827	3716,5595,6774	JAK1,MAPK3,STAT3	3/149
1_Member	GO Biological Processes	GO:0032006	regulation of TOR signaling	-3.8309	-2.17059	5595,6198,7532	MAPK3,RPS6KB1,YWHAG	3/150
1_Member	KEGG Pathway	hsa04261	Adrenergic signaling in cardiomyocytes	-3.79715	-2.14044	596,5594,5595	BCL2,MAPK1,MAPK3	3/154
1_Member	KEGG Pathway	hsa04921	Oxytocin signaling pathway	-3.79715	-2.14044	4208,5594,5595	MEF2C,MAPK1,MAPK3	3/154
1_Member	GO Biological Processes	GO:0060322	head development	-3.79255	-2.13673	596,5594,5595,50488,54806	BCL2,MAPK1,MAPK3,MINK1,AHI1	5/781
1_Member	GO Biological Processes	GO:0046777	protein autophosphorylation	-3.78886	-2.13482	3717,5595,50488	JAK2,MAPK3,MINK1	3/155
1_Member	WikiPathways	WP4262	Breast cancer pathway	-3.78886	-2.13482	5594,5595,6198	MAPK1,MAPK3,RPS6KB1	3/155
1_Member	KEGG Pathway	hsa04218	Cellular senescence	-3.77243	-2.12016	4790,5594,5595	NFKB1,MAPK1,MAPK3	3/157
1_Member	KEGG Pathway	hsa04150	mTOR signaling pathway	-3.7643	-2.1138	5594,5595,6198	MAPK1,MAPK3,RPS6KB1	3/158
1_Member	GO Biological Processes	GO:0002520	immune system development	-3.70109	-2.05844	596,5594,5595	BCL2,MAPK1,MAPK3	3/166
1_Member	KEGG Pathway	hsa04022	cGMP-PKG signaling pathway	-3.70109	-2.05844	4208,5594,5595	MEF2C,MAPK1,MAPK3	3/166
1_Member	KEGG Pathway	hsa05225	Hepatocellular carcinoma	-3.67065	-2.0306	5594,5595,6198	MAPK1,MAPK3,RPS6KB1	3/170
1_Member	GO Biological Processes	GO:0048568	embryonic organ development	-3.62338	-1.9859	4208,5594,5595,54806	MEF2C,MAPK1,MAPK3,AHI1	4/452
1_Member	GO Biological Processes	GO:0000302	response to reactive oxygen species	-3.58359	-1.94952	596,5594,5595	BCL2,MAPK1,MAPK3	3/182
1_Member	WikiPathways	WP4223	Ras signaling	-3.56966	-1.93703	4790,5594,5595	NFKB1,MAPK1,MAPK3	3/184
1_Member	GO Biological Processes	GO:0043410	positive regulation of MAPK cascade	-3.56942	-1.93703	3717,4208,5595,50488	JAK2,MEF2C,MAPK3,MINK1	4/467
1_Member	GO Biological Processes	GO:0030522	intracellular receptor signaling pathway	-3.55589	-1.92435	3717,5594,6774	JAK2,MAPK1,STAT3	3/186
1_Member	GO Biological Processes	GO:0071248	cellular response to metal ion	-3.54226	-1.9124	4208,5594,5595	MEF2C,MAPK1,MAPK3	3/188
1_Member	KEGG Pathway	hsa04613	Neutrophil extracellular trap formation	-3.51546	-1.88728	4790,5594,5595	NFKB1,MAPK1,MAPK3	3/192
1_Member	KEGG Pathway	hsa05022	Pathways of neurodegeneration - multiple diseases	-3.51384	-1.88649	596,4790,5594,5595	BCL2,NFKB1,MAPK1,MAPK3	4/483
1_Member	GO Biological Processes	GO:0071363	cellular response to growth factor stimulus	-3.49013	-1.86362	4208,5595,6198,6774	MEF2C,MAPK3,RPS6KB1,STAT3	4/490
1_Member	KEGG Pathway	hsa05130	Pathogenic Escherichia coli infection	-3.44463	-1.82144	4790,5594,5595	NFKB1,MAPK1,MAPK3	3/203
1_Member	GO Biological Processes	GO:0060627	regulation of vesicle-mediated transport	-3.39562	-1.77568	5594,5595,10461,54806	MAPK1,MAPK3,MERTK,AHI1	4/519
1_Member	KEGG Pathway	hsa04015	Rap1 signaling pathway	-3.38957	-1.7705	5594,5595,7410	MAPK1,MAPK3,VAV2	3/212
1_Member	GO Biological Processes	GO:0010001	glial cell differentiation	-3.3484	-1.73097	5594,5595,6774	MAPK1,MAPK3,STAT3	3/219
1_Member	GO Biological Processes	GO:0048167	regulation of synaptic plasticity	-3.33689	-1.72108	4208,5594,7532	MEF2C,MAPK1,YWHAG	3/221
1_Member	Reactome Gene Sets	R-HSA-8939211	ESR-mediated signaling	-3.33118	-1.71618	596,5594,5595	BCL2,MAPK1,MAPK3	3/222
1_Member	GO Biological Processes	GO:0006351	DNA-templated transcription	-3.31255	-1.69836	3717,4790,5595,6774	JAK2,NFKB1,MAPK3,STAT3	4/546
1_Member	KEGG Pathway	hsa04810	Regulation of actin cytoskeleton	-3.28639	-1.67302	5594,5595,7410	MAPK1,MAPK3,VAV2	3/230
1_Member	Reactome Gene Sets	R-HSA-69278	Cell Cycle, Mitotic	-3.26827	-1.65571	3717,5594,5595,7532	JAK2,MAPK1,MAPK3,YWHAG	4/561
1_Member	KEGG Pathway	hsa04014	Ras signaling pathway	-3.2432	-1.63144	4790,5594,5595	NFKB1,MAPK1,MAPK3	3/238
1_Member	GO Biological Processes	GO:0007507	heart development	-3.23092	-1.61996	4208,5594,5595,54806	MEF2C,MAPK1,MAPK3,AHI1	4/574
1_Member	GO Biological Processes	GO:0048598	embryonic morphogenesis	-3.18892	-1.58037	4208,5594,5595,54806	MEF2C,MAPK1,MAPK3,AHI1	4/589
1_Member	Reactome Gene Sets	R-HSA-76002	Platelet activation, signaling and aggregation	-3.11737	-1.51359	5594,5595,7410	MAPK1,MAPK3,VAV2	3/263
1_Member	WikiPathways	WP5124	Alzheimer 39 s disease	-3.11737	-1.51359	4790,5594,5595	NFKB1,MAPK1,MAPK3	3/263
1_Member	WikiPathways	WP2059	Alzheimer 39 s disease and miRNA effects	-3.0937	-1.49071	4790,5594,5595	NFKB1,MAPK1,MAPK3	3/268
1_Member	GO Biological Processes	GO:0032386	regulation of intracellular transport	-3.08436	-1.48217	3717,5594,5595	JAK2,MAPK1,MAPK3	3/270
1_Member	GO Biological Processes	GO:0042063	gliogenesis	-3.05678	-1.45616	5594,5595,6774	MAPK1,MAPK3,STAT3	3/276
1_Member	GO Biological Processes	GO:0007611	learning or memory	-3.05224	-1.45319	4208,5594,6198	MEF2C,MAPK1,RPS6KB1	3/277
1_Member	Reactome Gene Sets	R-HSA-9006931	Signaling by Nuclear Receptors	-2.96076	-1.36326	596,5594,5595	BCL2,MAPK1,MAPK3	3/298
1_Member	Reactome Gene Sets	R-HSA-1640170	Cell Cycle	-2.92614	-1.33253	3717,5594,5595,7532	JAK2,MAPK1,MAPK3,YWHAG	4/693
1_Member	GO Biological Processes	GO:0050890	cognition	-2.86802	-1.27902	4208,5594,6198	MEF2C,MAPK1,RPS6KB1	3/321
1_Member	Reactome Gene Sets	R-HSA-195258	RHO GTPase Effectors	-2.84878	-1.26207	5594,5595,7532	MAPK1,MAPK3,YWHAG	3/326
1_Member	GO Biological Processes	GO:0010506	regulation of autophagy	-2.70866	-1.12723	596,5595,6774	BCL2,MAPK3,STAT3	3/365
1_Member	KEGG Pathway	hsa05010	Alzheimer disease	-2.62378	-1.04536	4790,5594,5595	NFKB1,MAPK1,MAPK3	3/391
1_Member	GO Biological Processes	GO:0007268	chemical synaptic transmission	-2.55357	-0.978854	4208,5594,50488	MEF2C,MAPK1,MINK1	3/414
1_Member	GO Biological Processes	GO:0098916	anterograde trans-synaptic signaling	-2.55357	-0.978854	4208,5594,50488	MEF2C,MAPK1,MINK1	3/414
1_Member	Reactome Gene Sets	R-HSA-68886	M Phase	-2.54471	-0.97148	5594,5595,7532	MAPK1,MAPK3,YWHAG	3/417
1_Member	GO Biological Processes	GO:0030003	intracellular monoatomic cation homeostasis	-2.51856	-0.946067	596,5594,5595	BCL2,MAPK1,MAPK3	3/426
1_Member	GO Biological Processes	GO:0099537	trans-synaptic signaling	-2.50429	-0.933996	4208,5594,50488	MEF2C,MAPK1,MINK1	3/431
1_Member	GO Biological Processes	GO:0006873	intracellular monoatomic ion homeostasis	-2.493	-0.924166	596,5594,5595	BCL2,MAPK1,MAPK3	3/435
1_Member	GO Biological Processes	GO:0031349	positive regulation of defense response	-2.49019	-0.922089	4208,5595,10666	MEF2C,MAPK3,CD226	3/436
1_Member	GO Biological Processes	GO:0031329	regulation of cellular catabolic process	-2.4275	-0.864469	596,5595,6774	BCL2,MAPK3,STAT3	3/459
1_Member	GO Biological Processes	GO:0099536	synaptic signaling	-2.42485	-0.86254	4208,5594,50488	MEF2C,MAPK1,MINK1	3/460
1_Member	Reactome Gene Sets	R-HSA-6798695	Neutrophil degranulation	-2.37567	-0.814795	1315,4790,5594	COPB1,NFKB1,MAPK1	3/479
1_Member	GO Biological Processes	GO:0055080	monoatomic cation homeostasis	-2.31888	-0.760147	596,5594,5595	BCL2,MAPK1,MAPK3	3/502
1_Member	GO Biological Processes	GO:0010638	positive regulation of organelle organization	-2.29742	-0.739397	5594,5595,50807	MAPK1,MAPK3,ASAP1	3/511
1_Member	GO Biological Processes	GO:0050801	monoatomic ion homeostasis	-2.29506	-0.73775	596,5594,5595	BCL2,MAPK1,MAPK3	3/512
1_Member	GO Biological Processes	GO:0080135	regulation of cellular response to stress	-2.26254	-0.705944	596,5594,5595	BCL2,MAPK1,MAPK3	3/526
1_Member	GO Biological Processes	GO:0001568	blood vessel development	-2.24664	-0.690746	4208,5594,7410	MEF2C,MAPK1,VAV2	3/533
1_Member	Reactome Gene Sets	R-HSA-422475	Axon guidance	-2.2133	-0.658119	5594,5595,7410	MAPK1,MAPK3,VAV2	3/548
1_Member	GO Biological Processes	GO:0001944	vasculature development	-2.20024	-0.64718	4208,5594,7410	MEF2C,MAPK1,VAV2	3/554
1_Member	GO Biological Processes	GO:0001934	positive regulation of protein phosphorylation	-2.16827	-0.615905	596,3717,5594	BCL2,JAK2,MAPK1	3/569
1_Member	GO Biological Processes	GO:0032103	positive regulation of response to external stimulus	-2.16198	-0.611723	5594,5595,10666	MAPK1,MAPK3,CD226	3/572
1_Member	Reactome Gene Sets	R-HSA-9675108	Nervous system development	-2.15989	-0.610335	5594,5595,7410	MAPK1,MAPK3,VAV2	3/573
1_Member	GO Biological Processes	GO:0055082	intracellular chemical homeostasis	-2.14334	-0.595176	596,5594,5595	BCL2,MAPK1,MAPK3	3/581
1_Member	Reactome Gene Sets	R-HSA-388396	GPCR downstream signalling	-2.03963	-0.493546	5594,5595,7410	MAPK1,MAPK3,VAV2	3/634
2_Summary	GO Biological Processes	GO:0007169	cell surface receptor protein tyrosine kinase signaling pathway	-13.1143	-9.91707	3716,3717,5594,5595,6774,7297,7410,10461,54806,84959,6198,50488	JAK1,JAK2,MAPK1,MAPK3,STAT3,TYK2,VAV2,MERTK,AHI1,UBASH3B,RPS6KB1,MINK1	12/-
2_Member	GO Biological Processes	GO:0007169	cell surface receptor protein tyrosine kinase signaling pathway	-13.1143	-9.91707	3716,3717,5594,5595,6774,7297,7410,10461,54806,84959	JAK1,JAK2,MAPK1,MAPK3,STAT3,TYK2,VAV2,MERTK,AHI1,UBASH3B	10/423
2_Member	GO Biological Processes	GO:0007167	enzyme-linked receptor protein signaling pathway	-11.4814	-8.6695	3716,3717,5594,5595,6774,7297,7410,10461,54806,84959	JAK1,JAK2,MAPK1,MAPK3,STAT3,TYK2,VAV2,MERTK,AHI1,UBASH3B	10/618
2_Member	GO Biological Processes	GO:0016310	phosphorylation	-10.3397	-7.70387	3716,3717,5594,5595,6198,6774,7297,10461,50488	JAK1,JAK2,MAPK1,MAPK3,RPS6KB1,STAT3,TYK2,MERTK,MINK1	9/547
2_Member	GO Biological Processes	GO:0006468	protein phosphorylation	-9.13745	-6.67491	3716,3717,5594,5595,6198,7297,10461,50488	JAK1,JAK2,MAPK1,MAPK3,RPS6KB1,TYK2,MERTK,MINK1	8/489
3_Summary	WikiPathways	WP437	EGF EGFR signaling	-13.0384	-9.87451	3716,3717,4208,5594,6198,6774,7410,50807	JAK1,JAK2,MEF2C,MAPK1,RPS6KB1,STAT3,VAV2,ASAP1	8/-
3_Member	WikiPathways	WP437	EGF EGFR signaling	-13.0384	-9.87451	3716,3717,4208,5594,6198,6774,7410,50807	JAK1,JAK2,MEF2C,MAPK1,RPS6KB1,STAT3,VAV2,ASAP1	8/159
4_Summary	Reactome Gene Sets	R-HSA-112411	MAPK1 (ERK2) activation	-10.6711	-7.96125	3716,3717,5594,7297,6774,5595,4790,596,6198,9020,84959,4208,7532,50488	JAK1,JAK2,MAPK1,TYK2,STAT3,MAPK3,NFKB1,BCL2,RPS6KB1,MAP3K14,UBASH3B,MEF2C,YWHAG,MINK1	14/-
4_Member	Reactome Gene Sets	R-HSA-112411	MAPK1 (ERK2) activation	-10.6711	-7.96125	3716,3717,5594,7297	JAK1,JAK2,MAPK1,TYK2	4/9
4_Member	GO Biological Processes	GO:0060397	growth hormone receptor signaling pathway via JAK-STAT	-10.4495	-7.78737	3716,3717,6774,7297	JAK1,JAK2,STAT3,TYK2	4/10
4_Member	Reactome Gene Sets	R-HSA-110056	MAPK3 (ERK1) activation	-10.4495	-7.78737	3716,3717,5595,7297	JAK1,JAK2,MAPK3,TYK2	4/10
4_Member	Reactome Gene Sets	R-HSA-1059683	Interleukin-6 signaling	-10.2534	-7.63431	3716,3717,6774,7297	JAK1,JAK2,STAT3,TYK2	4/11
4_Member	Reactome Gene Sets	R-HSA-9020956	Interleukin-27 signaling	-10.2534	-7.63431	3716,3717,6774,7297	JAK1,JAK2,STAT3,TYK2	4/11
4_Member	Reactome Gene Sets	R-HSA-8984722	Interleukin-35 Signalling	-10.0775	-7.49756	3716,3717,6774,7297	JAK1,JAK2,STAT3,TYK2	4/12
4_Member	WikiPathways	WP4337	ncRNAs involved in STAT3 signaling in hepatocellular carcinoma	-9.39648	-6.91646	3716,3717,4790,6774	JAK1,JAK2,NFKB1,STAT3	4/17
4_Member	GO Biological Processes	GO:0060396	growth hormone receptor signaling pathway	-9.08835	-6.6371	3716,3717,6774,7297	JAK1,JAK2,STAT3,TYK2	4/20
4_Member	GO Biological Processes	GO:0071378	cellular response to growth hormone stimulus	-8.99678	-6.56724	3716,3717,6774,7297	JAK1,JAK2,STAT3,TYK2	4/21
4_Member	Reactome Gene Sets	R-HSA-6783589	Interleukin-6 family signaling	-8.74805	-6.36375	3716,3717,6774,7297	JAK1,JAK2,STAT3,TYK2	4/24
4_Member	Reactome Gene Sets	R-HSA-8854691	Interleukin-20 family signaling	-8.67253	-6.31145	3716,3717,6774,7297	JAK1,JAK2,STAT3,TYK2	4/25
4_Member	Reactome Gene Sets	R-HSA-9705462	Inactivation of CSF3 (G-CSF) signaling	-8.67253	-6.31145	3716,3717,6774,7297	JAK1,JAK2,STAT3,TYK2	4/25
4_Member	Canonical Pathways	M36	PID IL27 PATHWAY	-8.60017	-6.24805	3716,3717,6774,7297	JAK1,JAK2,STAT3,TYK2	4/26
4_Member	GO Biological Processes	GO:0071354	cellular response to interleukin-6	-8.39972	-6.07756	3716,3717,4790,6774	JAK1,JAK2,NFKB1,STAT3	4/29
4_Member	WikiPathways	WP3972	PDGFR beta pathway	-8.39972	-6.07756	3716,3717,5595,6774	JAK1,JAK2,MAPK3,STAT3	4/29
4_Member	Reactome Gene Sets	R-HSA-9674555	Signaling by CSF3 (G-CSF)	-8.33776	-6.02784	3716,3717,6774,7297	JAK1,JAK2,STAT3,TYK2	4/30
4_Member	GO Biological Processes	GO:0060416	response to growth hormone	-8.16424	-5.87397	3716,3717,6774,7297	JAK1,JAK2,STAT3,TYK2	4/33
4_Member	GO Biological Processes	GO:0070741	response to interleukin-6	-8.11008	-5.82743	3716,3717,4790,6774	JAK1,JAK2,NFKB1,STAT3	4/34
4_Member	Reactome Gene Sets	R-HSA-6785807	Interleukin-4 and Interleukin-13 signaling	-7.99452	-5.73036	596,3716,3717,6774,7297	BCL2,JAK1,JAK2,STAT3,TYK2	5/108
4_Member	Canonical Pathways	M196	PID IL23 PATHWAY	-7.95712	-5.71068	3717,4790,6774,7297	JAK2,NFKB1,STAT3,TYK2	4/37
4_Member	Reactome Gene Sets	R-HSA-9020933	Interleukin-23 signaling	-7.62075	-5.40774	3717,6774,7297	JAK2,STAT3,TYK2	3/9
4_Member	Canonical Pathways	M183	PID IL6 7 PATHWAY	-7.5276	-5.32413	3716,3717,6774,7297	JAK1,JAK2,STAT3,TYK2	4/47
4_Member	GO Biological Processes	GO:0007259	cell surface receptor signaling pathway via JAK-STAT	-7.38192	-5.19994	3716,3717,6774,7297	JAK1,JAK2,STAT3,TYK2	4/51
4_Member	WikiPathways	WP585	Interferon type I signaling	-7.28024	-5.10715	3716,6198,6774,7297	JAK1,RPS6KB1,STAT3,TYK2	4/54
4_Member	GO Biological Processes	GO:0097696	cell surface receptor signaling pathway via STAT	-7.24764	-5.08327	3716,3717,6774,7297	JAK1,JAK2,STAT3,TYK2	4/55
4_Member	GO Biological Processes	GO:0140105	interleukin-10-mediated signaling pathway	-7.20319	-5.04736	3716,6774,7297	JAK1,STAT3,TYK2	3/12
4_Member	Reactome Gene Sets	R-HSA-447115	Interleukin-12 family signaling	-7.18425	-5.03123	3716,3717,6774,7297	JAK1,JAK2,STAT3,TYK2	4/57
4_Member	KEGG Pathway	hsa04217	Necroptosis	-7.15121	-5.00376	596,3716,3717,6774,7297	BCL2,JAK1,JAK2,STAT3,TYK2	5/159
4_Member	GO Biological Processes	GO:0060333	type II interferon-mediated signaling pathway	-7.08944	-4.9556	3716,3717,7297	JAK1,JAK2,TYK2	3/13
4_Member	Canonical Pathways	M54	PID IL12 2PATHWAY	-7.03531	-4.90415	3717,4790,6774,7297	JAK2,NFKB1,STAT3,TYK2	4/62
4_Member	KEGG Pathway	hsa04630	JAK-STAT signaling pathway	-7.03188	-4.90337	596,3716,3717,6774,7297	BCL2,JAK1,JAK2,STAT3,TYK2	5/168
4_Member	GO Biological Processes	GO:0070102	interleukin-6-mediated signaling pathway	-6.9849	-4.86166	3716,3717,6774	JAK1,JAK2,STAT3	3/14
4_Member	GO Biological Processes	GO:0009615	response to virus	-6.7314	-4.63602	596,3716,3717,4790,7297,9020	BCL2,JAK1,JAK2,NFKB1,TYK2,MAP3K14	6/385
4_Member	Reactome Gene Sets	R-HSA-6788467	IL-6-type cytokine receptor ligand interactions	-6.71407	-4.62114	3716,3717,7297	JAK1,JAK2,TYK2	3/17
4_Member	GO Biological Processes	GO:0071346	cellular response to type II interferon	-6.52166	-4.44576	3716,3717,6198,7297	JAK1,JAK2,RPS6KB1,TYK2	4/83
4_Member	GO Biological Processes	GO:0098586	cellular response to virus	-6.41919	-4.36587	3716,3717,4790,7297	JAK1,JAK2,NFKB1,TYK2	4/88
4_Member	WikiPathways	WP4197	Immune response to tuberculosis	-6.36002	-4.31987	3716,3717,7297	JAK1,JAK2,TYK2	3/22
4_Member	GO Biological Processes	GO:0034341	response to type II interferon	-6.09425	-4.10501	3716,3717,6198,7297	JAK1,JAK2,RPS6KB1,TYK2	4/106
4_Member	WikiPathways	WP4880	Host pathogen interaction of human coronaviruses interferon induction	-5.8128	-3.88775	3716,4790,7297	JAK1,NFKB1,TYK2	3/33
4_Member	GO Biological Processes	GO:0034110	regulation of homotypic cell-cell adhesion	-5.69655	-3.78937	3716,3717,84959	JAK1,JAK2,UBASH3B	3/36
4_Member	GO Biological Processes	GO:0046677	response to antibiotic	-5.66002	-3.76538	3716,3717,4208	JAK1,JAK2,MEF2C	3/37
4_Member	WikiPathways	WP4558	Interferon mediated signaling	-5.66002	-3.76538	3716,3717,7297	JAK1,JAK2,TYK2	3/37
4_Member	WikiPathways	WP5474	Catabolism of skeletal muscle in cachexia	-5.55627	-3.6783	3716,4790,6774	JAK1,NFKB1,STAT3	3/40
4_Member	Reactome Gene Sets	R-HSA-451927	Interleukin-2 family signaling	-5.42978	-3.565	3716,3717,6774	JAK1,JAK2,STAT3	3/44
4_Member	Reactome Gene Sets	R-HSA-6783783	Interleukin-10 signaling	-5.34246	-3.4988	3716,6774,7297	JAK1,STAT3,TYK2	3/47
4_Member	Reactome Gene Sets	R-HSA-9020591	Interleukin-12 signaling	-5.34246	-3.4988	3716,3717,7297	JAK1,JAK2,TYK2	3/47
4_Member	GO Biological Processes	GO:0019221	cytokine-mediated signaling pathway	-5.25797	-3.42784	3716,3717,5595,6774,7297	JAK1,JAK2,MAPK3,STAT3,TYK2	5/385
4_Member	Canonical Pathways	M50	PID PTP1B PATHWAY	-5.20895	-3.38805	3717,6774,7297	JAK2,STAT3,TYK2	3/52
4_Member	WikiPathways	WP61	Notch signaling	-5.15921	-3.34606	3717,4790,6774	JAK2,NFKB1,STAT3	3/54
4_Member	Reactome Gene Sets	R-HSA-9679506	SARS-CoV Infections	-5.10505	-3.29445	3716,3717,4790,7297,7532	JAK1,JAK2,NFKB1,TYK2,YWHAG	5/414
4_Member	GO Biological Processes	GO:0140888	interferon-mediated signaling pathway	-5.02061	-3.22247	3716,3717,7297	JAK1,JAK2,TYK2	3/60
4_Member	Canonical Pathways	M28	PID IL4 2PATHWAY	-4.9359	-3.14886	3716,3717,6198	JAK1,JAK2,RPS6KB1	3/64
4_Member	KEGG Pathway	hsa04920	Adipocytokine signaling pathway	-4.81852	-3.04688	3717,4790,6774	JAK2,NFKB1,STAT3	3/70
4_Member	GO Biological Processes	GO:0022407	regulation of cell-cell adhesion	-4.69745	-2.94406	3716,3717,7297,50488,84959	JAK1,JAK2,TYK2,MINK1,UBASH3B	5/503
4_Member	KEGG Pathway	hsa05168	Herpes simplex virus 1 infection	-4.62028	-2.87899	596,3716,3717,4790,7297	BCL2,JAK1,JAK2,NFKB1,TYK2	5/522
4_Member	GO Biological Processes	GO:1900182	positive regulation of protein localization to nucleus	-4.44811	-2.72281	3716,3717,7297	JAK1,JAK2,TYK2	3/93
4_Member	Reactome Gene Sets	R-HSA-9679191	Potential therapeutics for SARS	-4.36695	-2.65302	3716,3717,7297	JAK1,JAK2,TYK2	3/99
4_Member	KEGG Pathway	hsa04931	Insulin resistance	-4.24228	-2.54238	4790,6198,6774	NFKB1,RPS6KB1,STAT3	3/109
4_Member	GO Biological Processes	GO:1900180	regulation of protein localization to nucleus	-3.89224	-2.2265	3716,3717,7297	JAK1,JAK2,TYK2	3/143
4_Member	GO Biological Processes	GO:0045087	innate immune response	-3.84516	-2.18306	3716,3717,4790,6198,7297	JAK1,JAK2,NFKB1,RPS6KB1,TYK2	5/761
4_Member	WikiPathways	WP5381	Smith Magenis and Potocki Lupski syndrome copy number variation	-3.75622	-2.1066	4790,6774,9020	NFKB1,STAT3,MAP3K14	3/159
4_Member	Reactome Gene Sets	R-HSA-9705683	SARS-CoV-2-host interactions	-3.44463	-1.82144	3716,7297,7532	JAK1,TYK2,YWHAG	3/203
4_Member	GO Biological Processes	GO:0002250	adaptive immune response	-3.01935	-1.42108	3716,3717,4208,6774	JAK1,JAK2,MEF2C,STAT3	4/654
4_Member	Reactome Gene Sets	R-HSA-9694516	SARS-CoV-2 Infection	-2.95657	-1.35986	3716,7297,7532	JAK1,TYK2,YWHAG	3/299
4_Member	GO Biological Processes	GO:0022409	positive regulation of cell-cell adhesion	-2.83362	-1.24842	3716,3717,7297	JAK1,JAK2,TYK2	3/330
4_Member	GO Biological Processes	GO:0006366	transcription by RNA polymerase II	-2.56847	-0.992277	3717,4790,6774	JAK2,NFKB1,STAT3	3/409
4_Member	GO Biological Processes	GO:0032102	negative regulation of response to external stimulus	-2.50713	-0.936103	4790,6774,84959	NFKB1,STAT3,UBASH3B	3/430
4_Member	GO Biological Processes	GO:0050727	regulation of inflammatory response	-2.49863	-0.929067	3717,4790,6774	JAK2,NFKB1,STAT3	3/433
4_Member	GO Biological Processes	GO:1903829	positive regulation of protein localization	-2.36058	-0.800416	3716,3717,7297	JAK1,JAK2,TYK2	3/485
4_Member	GO Biological Processes	GO:0045785	positive regulation of cell adhesion	-2.35063	-0.791179	3716,3717,7297	JAK1,JAK2,TYK2	3/489
4_Member	GO Biological Processes	GO:0006954	inflammatory response	-2.14746	-0.598594	3717,4790,6774	JAK2,NFKB1,STAT3	3/579
5_Summary	WikiPathways	WP3888	VEGFA VEGFR2 signaling	-9.56182	-7.05098	596,4208,4790,5594,5595,6198,6774,7410,3717,7297,10666,54806,7532	BCL2,MEF2C,NFKB1,MAPK1,MAPK3,RPS6KB1,STAT3,VAV2,JAK2,TYK2,CD226,AHI1,YWHAG	13/-
5_Member	WikiPathways	WP3888	VEGFA VEGFR2 signaling	-9.56182	-7.05098	596,4208,4790,5594,5595,6198,6774,7410	BCL2,MEF2C,NFKB1,MAPK1,MAPK3,RPS6KB1,STAT3,VAV2	8/432
5_Member	GO Biological Processes	GO:0050778	positive regulation of immune response	-8.07197	-5.80051	596,3717,4208,4790,5594,7297,7410,10666	BCL2,JAK2,MEF2C,NFKB1,MAPK1,TYK2,VAV2,CD226	8/669
5_Member	GO Biological Processes	GO:0050853	B cell receptor signaling pathway	-7.15341	-5.00376	596,4208,4790,5594	BCL2,MEF2C,NFKB1,MAPK1	4/58
5_Member	GO Biological Processes	GO:0048643	positive regulation of skeletal muscle tissue development	-6.4235	-4.36587	596,4208,6198	BCL2,MEF2C,RPS6KB1	3/21
5_Member	GO Biological Processes	GO:0002429	immune response-activating cell surface receptor signaling pathway	-6.19303	-4.18813	596,4208,4790,5594,7410	BCL2,MEF2C,NFKB1,MAPK1,VAV2	5/248
5_Member	GO Biological Processes	GO:1901863	positive regulation of muscle tissue development	-6.1864	-4.18547	596,4208,6198	BCL2,MEF2C,RPS6KB1	3/25
5_Member	GO Biological Processes	GO:0048641	regulation of skeletal muscle tissue development	-6.08239	-4.10076	596,4208,6198	BCL2,MEF2C,RPS6KB1	3/27
5_Member	GO Biological Processes	GO:0002768	immune response-regulating cell surface receptor signaling pathway	-5.91087	-3.96022	596,4208,4790,5594,7410	BCL2,MEF2C,NFKB1,MAPK1,VAV2	5/283
5_Member	GO Biological Processes	GO:0002757	immune response-activating signaling pathway	-5.64273	-3.74963	596,4208,4790,5594,7410	BCL2,MEF2C,NFKB1,MAPK1,VAV2	5/321
5_Member	GO Biological Processes	GO:0050851	antigen receptor-mediated signaling pathway	-5.39187	-3.53282	596,4208,4790,5594	BCL2,MEF2C,NFKB1,MAPK1	4/159
5_Member	GO Biological Processes	GO:1901861	regulation of muscle tissue development	-5.37091	-3.51611	596,4208,6198	BCL2,MEF2C,RPS6KB1	3/46
5_Member	GO Biological Processes	GO:0002253	activation of immune response	-5.24705	-3.42089	596,4208,4790,5594,7410	BCL2,MEF2C,NFKB1,MAPK1,VAV2	5/387
5_Member	GO Biological Processes	GO:0002764	immune response-regulating signaling pathway	-5.24705	-3.42089	596,4208,4790,5594,7410	BCL2,MEF2C,NFKB1,MAPK1,VAV2	5/387
5_Member	GO Biological Processes	GO:0061333	renal tubule morphogenesis	-4.78167	-3.01581	596,4208,54806	BCL2,MEF2C,AHI1	3/72
5_Member	GO Biological Processes	GO:0072080	nephron tubule development	-4.5651	-2.83027	596,4208,54806	BCL2,MEF2C,AHI1	3/85
5_Member	GO Biological Processes	GO:0061326	renal tubule development	-4.49072	-2.76016	596,4208,54806	BCL2,MEF2C,AHI1	3/90
5_Member	GO Biological Processes	GO:0014910	regulation of smooth muscle cell migration	-4.47636	-2.74896	596,4208,6198	BCL2,MEF2C,RPS6KB1	3/91
5_Member	GO Biological Processes	GO:0007610	behavior	-4.27088	-2.56602	596,4208,5594,6198,6774	BCL2,MEF2C,MAPK1,RPS6KB1,STAT3	5/618
5_Member	GO Biological Processes	GO:0072009	nephron epithelium development	-4.23046	-2.53352	596,4208,54806	BCL2,MEF2C,AHI1	3/110
5_Member	GO Biological Processes	GO:0048638	regulation of developmental growth	-4.21049	-2.51453	596,4208,6198,6774	BCL2,MEF2C,RPS6KB1,STAT3	4/318
5_Member	GO Biological Processes	GO:0072006	nephron development	-3.91948	-2.25007	596,4208,54806	BCL2,MEF2C,AHI1	3/140
5_Member	GO Biological Processes	GO:0072073	kidney epithelium development	-3.91033	-2.24276	596,4208,54806	BCL2,MEF2C,AHI1	3/141
5_Member	KEGG Pathway	hsa05418	Fluid shear stress and atherosclerosis	-3.91033	-2.24276	596,4208,4790	BCL2,MEF2C,NFKB1	3/141
5_Member	WikiPathways	WP706	Sudden infant death syndrome SIDS susceptibility pathways	-3.74819	-2.09945	4208,4790,7532	MEF2C,NFKB1,YWHAG	3/160
5_Member	GO Biological Processes	GO:0009410	response to xenobiotic stimulus	-3.69836	-2.05658	596,4208,6198,7410	BCL2,MEF2C,RPS6KB1,VAV2	4/432
5_Member	GO Biological Processes	GO:0048639	positive regulation of developmental growth	-3.67819	-2.03727	596,4208,6198	BCL2,MEF2C,RPS6KB1	3/169
5_Member	GO Biological Processes	GO:0045664	regulation of neuron differentiation	-3.51546	-1.88728	596,4208,7532	BCL2,MEF2C,YWHAG	3/192
5_Member	GO Biological Processes	GO:0045927	positive regulation of growth	-3.1415	-1.53455	596,4208,6198	BCL2,MEF2C,RPS6KB1	3/258
5_Member	GO Biological Processes	GO:0040008	regulation of growth	-3.14002	-1.53386	596,4208,6198,6774	BCL2,MEF2C,RPS6KB1,STAT3	4/607
5_Member	GO Biological Processes	GO:0035239	tube morphogenesis	-2.93777	-1.3426	596,4208,7410,54806	BCL2,MEF2C,VAV2,AHI1	4/688
5_Member	GO Biological Processes	GO:0001822	kidney development	-2.93586	-1.34147	596,4208,54806	BCL2,MEF2C,AHI1	3/304
5_Member	GO Biological Processes	GO:0060562	epithelial tube morphogenesis	-2.89548	-1.30341	596,4208,54806	BCL2,MEF2C,AHI1	3/314
5_Member	GO Biological Processes	GO:0072001	renal system development	-2.89548	-1.30341	596,4208,54806	BCL2,MEF2C,AHI1	3/314
5_Member	GO Biological Processes	GO:0008283	cell population proliferation	-2.86711	-1.27887	596,4208,5594,6774	BCL2,MEF2C,MAPK1,STAT3	4/719
5_Member	GO Biological Processes	GO:0030336	negative regulation of cell migration	-2.65247	-1.07329	596,4208,6774	BCL2,MEF2C,STAT3	3/382
5_Member	GO Biological Processes	GO:2000146	negative regulation of cell motility	-2.60505	-1.02811	596,4208,6774	BCL2,MEF2C,STAT3	3/397
5_Member	GO Biological Processes	GO:0040013	negative regulation of locomotion	-2.55061	-0.976635	596,4208,6774	BCL2,MEF2C,STAT3	3/415
5_Member	GO Biological Processes	GO:0002009	morphogenesis of an epithelium	-2.43016	-0.866403	596,4208,54806	BCL2,MEF2C,AHI1	3/458
5_Member	GO Biological Processes	GO:0048729	tissue morphogenesis	-2.16198	-0.611723	596,4208,54806	BCL2,MEF2C,AHI1	3/572
6_Summary	GO Biological Processes	GO:0070665	positive regulation of leukocyte proliferation	-8.92146	-6.51115	596,3717,4208,5594,5595,7297,4790,7410,10461,10666,84959,6774,201176,6198,50488,3716	BCL2,JAK2,MEF2C,MAPK1,MAPK3,TYK2,NFKB1,VAV2,MERTK,CD226,UBASH3B,STAT3,ARHGAP27,RPS6KB1,MINK1,JAK1	16/-
6_Member	GO Biological Processes	GO:0070665	positive regulation of leukocyte proliferation	-8.92146	-6.51115	596,3717,4208,5594,5595,7297	BCL2,JAK2,MEF2C,MAPK1,MAPK3,TYK2	6/165
6_Member	Canonical Pathways	M233	PID EPO PATHWAY	-8.16424	-5.87397	596,3717,4790,7410	BCL2,JAK2,NFKB1,VAV2	4/33
6_Member	GO Biological Processes	GO:0070663	regulation of leukocyte proliferation	-7.64196	-5.42571	596,3717,4208,5594,5595,7297	BCL2,JAK2,MEF2C,MAPK1,MAPK3,TYK2	6/270
6_Member	GO Biological Processes	GO:0050865	regulation of cell activation	-6.7955	-4.69519	596,3717,4208,7297,10461,10666,84959	BCL2,JAK2,MEF2C,TYK2,MERTK,CD226,UBASH3B	7/639
6_Member	GO Biological Processes	GO:0002694	regulation of leukocyte activation	-5.68978	-3.78483	596,3717,4208,7297,10461,10666	BCL2,JAK2,MEF2C,TYK2,MERTK,CD226	6/581
6_Member	GO Biological Processes	GO:0050671	positive regulation of lymphocyte proliferation	-5.56282	-3.68336	596,3717,4208,7297	BCL2,JAK2,MEF2C,TYK2	4/144
6_Member	GO Biological Processes	GO:0032946	positive regulation of mononuclear cell proliferation	-5.52721	-3.65221	596,3717,4208,7297	BCL2,JAK2,MEF2C,TYK2	4/147
6_Member	WikiPathways	WP5300	TROP2 regulatory signaling	-5.40001	-3.53953	596,3717,4790	BCL2,JAK2,NFKB1	3/45
6_Member	GO Biological Processes	GO:0002696	positive regulation of leukocyte activation	-5.36481	-3.51142	596,3717,4208,7297,10666	BCL2,JAK2,MEF2C,TYK2,CD226	5/366
6_Member	GO Biological Processes	GO:0051336	regulation of hydrolase activity	-5.26389	-3.4284	596,3717,4208,6774,7410,201176	BCL2,JAK2,MEF2C,STAT3,VAV2,ARHGAP27	6/689
6_Member	GO Biological Processes	GO:0050867	positive regulation of cell activation	-5.25797	-3.42784	596,3717,4208,7297,10666	BCL2,JAK2,MEF2C,TYK2,CD226	5/385
6_Member	GO Biological Processes	GO:0002822	regulation of adaptive immune response based on somatic recombination of immune receptors built from immunoglobulin superfamily domains	-5.01513	-3.21833	3717,4208,7297,10666	JAK2,MEF2C,TYK2,CD226	4/198
6_Member	GO Biological Processes	GO:0002819	regulation of adaptive immune response	-4.89026	-3.10682	3717,4208,7297,10666	JAK2,MEF2C,TYK2,CD226	4/213
6_Member	GO Biological Processes	GO:0050670	regulation of lymphocyte proliferation	-4.68682	-2.93675	596,3717,4208,7297	BCL2,JAK2,MEF2C,TYK2	4/240
6_Member	GO Biological Processes	GO:0032729	positive regulation of type II interferon production	-4.67712	-2.92927	3717,7297,10666	JAK2,TYK2,CD226	3/78
6_Member	GO Biological Processes	GO:0051249	regulation of lymphocyte activation	-4.66052	-2.91377	596,3717,4208,7297,10461	BCL2,JAK2,MEF2C,TYK2,MERTK	5/512
6_Member	GO Biological Processes	GO:0032944	regulation of mononuclear cell proliferation	-4.65175	-2.90609	596,3717,4208,7297	BCL2,JAK2,MEF2C,TYK2	4/245
6_Member	GO Biological Processes	GO:2000106	regulation of leukocyte apoptotic process	-4.47636	-2.74896	596,4208,10461	BCL2,MEF2C,MERTK	3/91
6_Member	GO Biological Processes	GO:0048872	homeostasis of number of cells	-4.41323	-2.69313	596,3717,4208,10461	BCL2,JAK2,MEF2C,MERTK	4/282
6_Member	GO Biological Processes	GO:0001776	leukocyte homeostasis	-4.39343	-2.67436	596,4208,10461	BCL2,MEF2C,MERTK	3/97
6_Member	GO Biological Processes	GO:0048545	response to steroid hormone	-4.38941	-2.67138	596,3717,5594,6198	BCL2,JAK2,MAPK1,RPS6KB1	4/286
6_Member	GO Biological Processes	GO:0048871	multicellular organismal-level homeostasis	-4.27756	-2.5717	596,3717,4208,6774,10461	BCL2,JAK2,MEF2C,STAT3,MERTK	5/616
6_Member	GO Biological Processes	GO:0051251	positive regulation of lymphocyte activation	-4.13804	-2.44499	596,3717,4208,7297	BCL2,JAK2,MEF2C,TYK2	4/332
6_Member	GO Biological Processes	GO:0032649	regulation of type II interferon production	-4.10732	-2.41718	3717,7297,10666	JAK2,TYK2,CD226	3/121
6_Member	GO Biological Processes	GO:0010562	positive regulation of phosphorus metabolic process	-4.03586	-2.35147	596,3717,4208,5594,10461	BCL2,JAK2,MEF2C,MAPK1,MERTK	5/693
6_Member	GO Biological Processes	GO:0045937	positive regulation of phosphate metabolic process	-4.03586	-2.35147	596,3717,4208,5594,10461	BCL2,JAK2,MEF2C,MAPK1,MERTK	5/693
6_Member	GO Biological Processes	GO:0002824	positive regulation of adaptive immune response based on somatic recombination of immune receptors built from immunoglobulin superfamily domains	-4.0348	-2.35137	3717,7297,10666	JAK2,TYK2,CD226	3/128
6_Member	GO Biological Processes	GO:0002821	positive regulation of adaptive immune response	-3.97581	-2.29898	3717,7297,10666	JAK2,TYK2,CD226	3/134
6_Member	GO Biological Processes	GO:0051384	response to glucocorticoid	-3.95675	-2.28272	596,3717,6198	BCL2,JAK2,RPS6KB1	3/136
6_Member	GO Biological Processes	GO:0010950	positive regulation of endopeptidase activity	-3.81391	-2.15451	596,3717,6774	BCL2,JAK2,STAT3	3/152
6_Member	GO Biological Processes	GO:0071383	cellular response to steroid hormone stimulus	-3.79715	-2.14044	3717,5594,6198	JAK2,MAPK1,RPS6KB1	3/154
6_Member	GO Biological Processes	GO:0031960	response to corticosteroid	-3.7643	-2.1138	596,3717,6198	BCL2,JAK2,RPS6KB1	3/158
6_Member	GO Biological Processes	GO:0043524	negative regulation of neuron apoptotic process	-3.71659	-2.07047	596,3717,4208	BCL2,JAK2,MEF2C	3/164
6_Member	GO Biological Processes	GO:0051345	positive regulation of hydrolase activity	-3.70221	-2.05844	596,3717,4208,6774	BCL2,JAK2,MEF2C,STAT3	4/431
6_Member	GO Biological Processes	GO:0010952	positive regulation of peptidase activity	-3.70109	-2.05844	596,3717,6774	BCL2,JAK2,STAT3	3/166
6_Member	GO Biological Processes	GO:0048660	regulation of smooth muscle cell proliferation	-3.64831	-2.00911	3717,4208,6198	JAK2,MEF2C,RPS6KB1	3/173
6_Member	GO Biological Processes	GO:0001819	positive regulation of cytokine production	-3.44052	-1.81816	3717,6774,7297,10666	JAK2,STAT3,TYK2,CD226	4/505
6_Member	GO Biological Processes	GO:0010810	regulation of cell-substrate adhesion	-3.33689	-1.72108	596,3717,50488	BCL2,JAK2,MINK1	3/221
6_Member	GO Biological Processes	GO:0043523	regulation of neuron apoptotic process	-3.20662	-1.59647	596,3717,4208	BCL2,JAK2,MEF2C	3/245
6_Member	WikiPathways	WP5115	Network map of SARS CoV 2 signaling	-3.16117	-1.55342	3716,3717,10666	JAK1,JAK2,CD226	3/254
6_Member	GO Biological Processes	GO:0042327	positive regulation of phosphorylation	-3.12142	-1.51606	596,3717,5594,10461	BCL2,JAK2,MAPK1,MERTK	4/614
6_Member	GO Biological Processes	GO:0052548	regulation of endopeptidase activity	-3.05224	-1.45319	596,3717,6774	BCL2,JAK2,STAT3	3/277
6_Member	GO Biological Processes	GO:0052547	regulation of peptidase activity	-2.94824	-1.3523	596,3717,6774	BCL2,JAK2,STAT3	3/301
6_Member	GO Biological Processes	GO:0045862	positive regulation of proteolysis	-2.80754	-1.22386	596,3717,6774	BCL2,JAK2,STAT3	3/337
6_Member	GO Biological Processes	GO:0008285	negative regulation of cell population proliferation	-2.71509	-1.13292	596,3717,4208,6774	BCL2,JAK2,MEF2C,STAT3	4/791
6_Member	GO Biological Processes	GO:2001233	regulation of apoptotic signaling pathway	-2.60815	-1.03047	596,3717,6198	BCL2,JAK2,RPS6KB1	3/396
6_Member	GO Biological Processes	GO:0048667	cell morphogenesis involved in neuron differentiation	-2.47074	-0.904822	596,4208,50488	BCL2,MEF2C,MINK1	3/443
6_Member	GO Biological Processes	GO:0030036	actin cytoskeleton organization	-2.20458	-0.65081	596,3717,50488	BCL2,JAK2,MINK1	3/552
6_Member	GO Biological Processes	GO:0043065	positive regulation of apoptotic process	-2.20458	-0.65081	596,3717,4208	BCL2,JAK2,MEF2C	3/552
6_Member	GO Biological Processes	GO:0043068	positive regulation of programmed cell death	-2.16407	-0.612413	596,3717,4208	BCL2,JAK2,MEF2C	3/571
6_Member	GO Biological Processes	GO:0030162	regulation of proteolysis	-2.10699	-0.559521	596,3717,6774	BCL2,JAK2,STAT3	3/599
6_Member	GO Biological Processes	GO:0030029	actin filament-based process	-2.06416	-0.517384	596,3717,50488	BCL2,JAK2,MINK1	3/621
7_Summary	KEGG Pathway	hsa05169	Epstein-Barr virus infection	-8.38086	-6.06282	596,3716,4790,6774,7297,9020,3717,4208,7410,10461,84959,54806	BCL2,JAK1,NFKB1,STAT3,TYK2,MAP3K14,JAK2,MEF2C,VAV2,MERTK,UBASH3B,AHI1	12/-
7_Member	KEGG Pathway	hsa05169	Epstein-Barr virus infection	-8.38086	-6.06282	596,3716,4790,6774,7297,9020	BCL2,JAK1,NFKB1,STAT3,TYK2,MAP3K14	6/203
7_Member	GO Biological Processes	GO:0001775	cell activation	-7.77754	-5.5414	596,3716,3717,4208,6774,7410,10461,84959	BCL2,JAK1,JAK2,MEF2C,STAT3,VAV2,MERTK,UBASH3B	8/730
7_Member	WikiPathways	WP4630	Measles virus infection	-7.49081	-5.29359	596,3716,4790,6774,7297	BCL2,JAK1,NFKB1,STAT3,TYK2	5/136
7_Member	KEGG Pathway	hsa05162	Measles	-7.4433	-5.25529	596,3716,4790,6774,7297	BCL2,JAK1,NFKB1,STAT3,TYK2	5/139
7_Member	GO Biological Processes	GO:0002363	alpha-beta T cell lineage commitment	-6.56064	-4.47974	596,3716,6774	BCL2,JAK1,STAT3	3/19
7_Member	GO Biological Processes	GO:0043369	CD4-positive or CD8-positive, alpha-beta T cell lineage commitment	-6.4235	-4.36587	596,3716,6774	BCL2,JAK1,STAT3	3/21
7_Member	GO Biological Processes	GO:0002360	T cell lineage commitment	-6.08239	-4.10076	596,3716,6774	BCL2,JAK1,STAT3	3/27
7_Member	GO Biological Processes	GO:0043368	positive T cell selection	-5.77287	-3.85603	596,3716,6774	BCL2,JAK1,STAT3	3/34
7_Member	GO Biological Processes	GO:0045321	leukocyte activation	-5.59247	-3.70898	596,3716,3717,4208,6774,10461	BCL2,JAK1,JAK2,MEF2C,STAT3,MERTK	6/604
7_Member	GO Biological Processes	GO:0045058	T cell selection	-5.34246	-3.4988	596,3716,6774	BCL2,JAK1,STAT3	3/47
7_Member	GO Biological Processes	GO:0030097	hemopoiesis	-5.27112	-3.43428	596,3716,3717,4208,6774,10461	BCL2,JAK1,JAK2,MEF2C,STAT3,MERTK	6/687
7_Member	GO Biological Processes	GO:0046649	lymphocyte activation	-4.79073	-3.02101	596,3716,4208,6774,10461	BCL2,JAK1,MEF2C,STAT3,MERTK	5/481
7_Member	GO Biological Processes	GO:0046632	alpha-beta T cell differentiation	-4.71103	-2.95539	596,3716,6774	BCL2,JAK1,STAT3	3/76
7_Member	GO Biological Processes	GO:0045165	cell fate commitment	-4.57052	-2.83463	596,3716,4208,6774	BCL2,JAK1,MEF2C,STAT3	4/257
7_Member	GO Biological Processes	GO:0030098	lymphocyte differentiation	-4.36594	-2.65302	596,3716,6774,10461	BCL2,JAK1,STAT3,MERTK	4/290
7_Member	GO Biological Processes	GO:0046631	alpha-beta T cell activation	-4.26625	-2.56238	596,3716,6774	BCL2,JAK1,STAT3	3/107
7_Member	GO Biological Processes	GO:1903131	mononuclear cell differentiation	-3.98834	-2.30869	596,3716,6774,10461	BCL2,JAK1,STAT3,MERTK	4/363
7_Member	GO Biological Processes	GO:0001654	eye development	-3.90307	-2.23641	596,6774,10461,54806	BCL2,STAT3,MERTK,AHI1	4/382
7_Member	GO Biological Processes	GO:0150063	visual system development	-3.88568	-2.22085	596,6774,10461,54806	BCL2,STAT3,MERTK,AHI1	4/386
7_Member	GO Biological Processes	GO:0048880	sensory system development	-3.85995	-2.19603	596,6774,10461,54806	BCL2,STAT3,MERTK,AHI1	4/392
7_Member	GO Biological Processes	GO:0060041	retina development in camera-type eye	-3.78062	-2.12746	6774,10461,54806	STAT3,MERTK,AHI1	3/156
7_Member	GO Biological Processes	GO:0048592	eye morphogenesis	-3.74022	-2.09235	596,6774,54806	BCL2,STAT3,AHI1	3/161
7_Member	GO Biological Processes	GO:0002521	leukocyte differentiation	-3.72547	-2.07848	596,3716,6774,10461	BCL2,JAK1,STAT3,MERTK	4/425
7_Member	GO Biological Processes	GO:0030217	T cell differentiation	-3.58359	-1.94952	596,3716,6774	BCL2,JAK1,STAT3	3/182
7_Member	Reactome Gene Sets	R-HSA-9711123	Cellular response to chemical stress	-3.39557	-1.77568	596,4790,6774	BCL2,NFKB1,STAT3	3/211
7_Member	GO Biological Processes	GO:0002460	adaptive immune response based on somatic recombination of immune receptors built from immunoglobulin superfamily domains	-3.19128	-1.58193	3716,4208,6774	JAK1,MEF2C,STAT3	3/248
7_Member	GO Biological Processes	GO:0042110	T cell activation	-2.86414	-1.27667	596,3716,6774	BCL2,JAK1,STAT3	3/322
7_Member	GO Biological Processes	GO:0043010	camera-type eye development	-2.81123	-1.22679	6774,10461,54806	STAT3,MERTK,AHI1	3/336
7_Member	GO Biological Processes	GO:0002252	immune effector process	-2.41694	-0.855349	3716,6774,7410	JAK1,STAT3,VAV2	3/463
8_Summary	Canonical Pathways	M143	PID IL2 PI3K PATHWAY	-8.11008	-5.82743	596,3716,4790,6198,5594,5595,50488,84959	BCL2,JAK1,NFKB1,RPS6KB1,MAPK1,MAPK3,MINK1,UBASH3B	8/-
8_Member	Canonical Pathways	M143	PID IL2 PI3K PATHWAY	-8.11008	-5.82743	596,3716,4790,6198	BCL2,JAK1,NFKB1,RPS6KB1	4/34
8_Member	WikiPathways	WP5087	Pleural mesothelioma	-7.9078	-5.66825	596,3716,4790,5594,5595,6198,50488	BCL2,JAK1,NFKB1,MAPK1,MAPK3,RPS6KB1,MINK1	7/439
8_Member	GO Biological Processes	GO:0034762	regulation of transmembrane transport	-3.48677	-1.8611	596,6198,50488,84959	BCL2,RPS6KB1,MINK1,UBASH3B	4/491
9_Summary	WikiPathways	WP1772	Apoptosis modulation and signaling	-6.34142	-4.30557	596,4790,5595,9020,6198	BCL2,NFKB1,MAPK3,MAP3K14,RPS6KB1	5/-
9_Member	WikiPathways	WP1772	Apoptosis modulation and signaling	-6.34142	-4.30557	596,4790,5595,9020	BCL2,NFKB1,MAPK3,MAP3K14	4/92
9_Member	Canonical Pathways	M197	PID HIV NEF PATHWAY	-5.73415	-3.82216	596,4790,9020	BCL2,NFKB1,MAP3K14	3/35
9_Member	WikiPathways	WP3863	T cell antigen receptor TCR pathway during Staphylococcus aureus infection	-4.97756	-3.18687	4790,5595,9020	NFKB1,MAPK3,MAP3K14	3/62
9_Member	GO Biological Processes	GO:0009612	response to mechanical stimulus	-4.83506	-3.06109	4790,5595,6198,9020	NFKB1,MAPK3,RPS6KB1,MAP3K14	4/220
9_Member	GO Biological Processes	GO:0071260	cellular response to mechanical stimulus	-4.74586	-2.98684	4790,5595,9020	NFKB1,MAPK3,MAP3K14	3/74
9_Member	GO Biological Processes	GO:0071496	cellular response to external stimulus	-4.72833	-2.97156	4790,5595,9020	NFKB1,MAPK3,MAP3K14	3/75
9_Member	KEGG Pathway	hsa04064	NF-kappa B signaling pathway	-4.29068	-2.58382	596,4790,9020	BCL2,NFKB1,MAP3K14	3/105
9_Member	GO Biological Processes	GO:0071214	cellular response to abiotic stimulus	-2.8719	-1.28137	4790,5595,9020	NFKB1,MAPK3,MAP3K14	3/320
9_Member	GO Biological Processes	GO:0104004	cellular response to environmental stimulus	-2.8719	-1.28137	4790,5595,9020	NFKB1,MAPK3,MAP3K14	3/320
10_Summary	GO Biological Processes	GO:0051338	regulation of transferase activity	-5.51498	-3.64292	3717,5594,5595,7532,10461,84959,4790,6774	JAK2,MAPK1,MAPK3,YWHAG,MERTK,UBASH3B,NFKB1,STAT3	8/-
10_Member	GO Biological Processes	GO:0051338	regulation of transferase activity	-5.51498	-3.64292	3717,5594,5595,7532,10461,84959	JAK2,MAPK1,MAPK3,YWHAG,MERTK,UBASH3B	6/623
10_Member	GO Biological Processes	GO:0043549	regulation of kinase activity	-3.40195	-1.78042	3717,7532,10461,84959	JAK2,YWHAG,MERTK,UBASH3B	4/517
10_Member	GO Biological Processes	GO:0044092	negative regulation of molecular function	-2.83411	-1.24842	3717,4790,7532,84959	JAK2,NFKB1,YWHAG,UBASH3B	4/734
10_Member	GO Biological Processes	GO:0045936	negative regulation of phosphate metabolic process	-2.67527	-1.0946	6774,7532,84959	STAT3,YWHAG,UBASH3B	3/375
10_Member	GO Biological Processes	GO:0010563	negative regulation of phosphorus metabolic process	-2.67199	-1.09207	6774,7532,84959	STAT3,YWHAG,UBASH3B	3/376
10_Member	GO Biological Processes	GO:0043086	negative regulation of catalytic activity	-2.4846	-0.917954	4790,7532,84959	NFKB1,YWHAG,UBASH3B	3/438
10_Member	GO Biological Processes	GO:0045859	regulation of protein kinase activity	-2.43816	-0.873684	3717,7532,84959	JAK2,YWHAG,UBASH3B	3/455
11_Summary	GO Biological Processes	GO:0009611	response to wounding	-5.02051	-3.22247	596,3717,7410,10461,84959	BCL2,JAK2,VAV2,MERTK,UBASH3B	5/-
11_Member	GO Biological Processes	GO:0009611	response to wounding	-5.02051	-3.22247	596,3717,7410,10461,84959	BCL2,JAK2,VAV2,MERTK,UBASH3B	5/431
11_Member	GO Biological Processes	GO:0030168	platelet activation	-4.35391	-2.64201	7410,10461,84959	VAV2,MERTK,UBASH3B	3/100
11_Member	GO Biological Processes	GO:0007596	blood coagulation	-3.63363	-1.99529	7410,10461,84959	VAV2,MERTK,UBASH3B	3/175
11_Member	GO Biological Processes	GO:0050817	coagulation	-3.61913	-1.9825	7410,10461,84959	VAV2,MERTK,UBASH3B	3/177
11_Member	GO Biological Processes	GO:0007599	hemostasis	-3.59062	-1.95484	7410,10461,84959	VAV2,MERTK,UBASH3B	3/181
11_Member	GO Biological Processes	GO:0051897	positive regulation of phosphatidylinositol 3-kinase/protein kinase B signal transduction	-3.54906	-1.91836	3717,7410,10461	JAK2,VAV2,MERTK	3/187
11_Member	GO Biological Processes	GO:0051896	regulation of phosphatidylinositol 3-kinase/protein kinase B signal transduction	-3.07049	-1.46908	3717,7410,10461	JAK2,VAV2,MERTK	3/273
11_Member	GO Biological Processes	GO:0042060	wound healing	-2.86802	-1.27902	7410,10461,84959	VAV2,MERTK,UBASH3B	3/321
11_Member	GO Biological Processes	GO:0050878	regulation of body fluid levels	-2.74302	-1.16009	7410,10461,84959	VAV2,MERTK,UBASH3B	3/355
12_Summary	GO Biological Processes	GO:0050795	regulation of behavior	-4.74586	-2.98684	4208,6774,54806,84959	MEF2C,STAT3,AHI1,UBASH3B	4/-
12_Member	GO Biological Processes	GO:0050795	regulation of behavior	-4.74586	-2.98684	4208,6774,54806	MEF2C,STAT3,AHI1	3/74
12_Member	GO Biological Processes	GO:0045637	regulation of myeloid cell differentiation	-3.36003	-1.74177	4208,6774,84959	MEF2C,STAT3,UBASH3B	3/217
12_Member	GO Biological Processes	GO:1903706	regulation of hemopoiesis	-2.5157	-0.943933	4208,6774,84959	MEF2C,STAT3,UBASH3B	3/427
13_Summary	Reactome Gene Sets	R-HSA-1852241	Organelle biogenesis and maintenance	-4.31999	-2.6101	4208,7532,50807,54806,7410	MEF2C,YWHAG,ASAP1,AHI1,VAV2	5/-
13_Member	Reactome Gene Sets	R-HSA-1852241	Organelle biogenesis and maintenance	-4.31999	-2.6101	4208,7532,50807,54806	MEF2C,YWHAG,ASAP1,AHI1	4/298
13_Member	Reactome Gene Sets	R-HSA-5617833	Cilium Assembly	-3.45721	-1.83236	7532,50807,54806	YWHAG,ASAP1,AHI1	3/201
13_Member	GO Biological Processes	GO:0120031	plasma membrane bounded cell projection assembly	-2.48739	-0.920019	7410,50807,54806	VAV2,ASAP1,AHI1	3/437
13_Member	GO Biological Processes	GO:0030031	cell projection assembly	-2.45162	-0.886424	7410,50807,54806	VAV2,ASAP1,AHI1	3/450
